# Supplementary material for: Field-free spin-orbit switching of perpendicular magnetization enabled by dislocation-induced in-plane symmetry breaking
Source: Nat Commun. 2023 Sep 6;14:5458. doi: 10.1038/s41467-023-41163-3 (PMC10482861; doi:10.1038/s41467-023-41163-3)
Supplement: Supplementary file 3 — Source Data [file 41467_2023_41163_MOESM3_ESM.zip]

Archive with 9 entries (9 files):
- Figure 2b data.xlsx
- Figure 2d data.xlsx
- Figure 3b data.xlsx
- Figure 3c data.xlsx
- Figure 3d data.xlsx
- Figure 3e data.xlsx
- Figure 4c data.xlsx
- Figure 4d data.xlsx
- Figure 4f data.xlsx
