# Supplementary material for: Field-free spin-orbit switching of perpendicular magnetization enabled by dislocation-induced in-plane symmetry breaking
Source: Nat Commun. 2023 Sep 6;14:5458. doi: 10.1038/s41467-023-41163-3 (PMC10482861; doi:10.1038/s41467-023-41163-3)
Supplement: Supplementary file 3 — Source Data [file 41467_2023_41163_MOESM3_ESM.zip › Figure 2b data.xlsx]

## Sheet: Sheet1
θe	Experimental	Exp. Error Bar	θe	Fitting
-2	0	0	-2	1.41535
-1.5	0	0	-1.63176	1.41535
-1	2.17391	2.17391	-1.26352	1.41536
-0.5	7.1256	1.57005	-0.89527	1.44018
0	70.8937	1.3285	-0.86591	1.45667
0.5	7.72947	3.38164	-0.80912	1.52081
1	6.34058	1.99275	-0.75485	1.65873
1.5	0	0	-0.70305	1.92776
2	0	0	-0.65366	2.40771
--	--	--	-0.60662	3.19679
--	--	--	-0.56187	4.40087
--	--	--	-0.51936	6.11742
--	--	--	-0.47903	8.41766
--	--	--	-0.44082	11.3313
--	--	--	-0.40468	14.8381
--	--	--	-0.37054	18.8672
--	--	--	-0.33836	23.3059
--	--	--	-0.30806	28.0126
--	--	--	-0.27961	32.8339
--	--	--	-0.25293	37.6197
--	--	--	-0.22797	42.2364
--	--	--	-0.20467	46.5755
--	--	--	-0.18298	50.5575
--	--	--	-0.16284	54.1324
--	--	--	-0.14419	57.2771
--	--	--	-0.12697	59.9912
--	--	--	-0.11113	62.2918
--	--	--	-0.09661	64.2084
--	--	--	-0.08335	65.7788
--	--	--	-0.0713	67.0442
--	--	--	-0.06039	68.047
--	--	--	-0.05058	68.8284
--	--	--	-0.04179	69.4265
--	--	--	-0.03398	69.8758
--	--	--	-0.02709	70.2064
--	--	--	-0.02106	70.4444
			-0.01583	70.6115
			-0.01134	70.7255
			-0.00755	70.8009
			-0.00439	70.8488
			-0.00179	70.8779
			0.000279422	70.8946
			0.00189	70.9036
			0.00311	70.908
			0.00398	70.9099
			0.00456	70.9106
			0.00492	70.9108
			0.0051	70.9109
			0.00516	70.9109
			0.00517	70.9109
			0.00518	70.9109
			0.00524	70.9109
			0.00541	70.9109
			0.00573	70.9107
			0.00627	70.9101
			0.00706	70.9085
			0.00818	70.9048
			0.00966	70.8972
			0.01156	70.8832
			0.01393	70.8588
			0.01683	70.8186
			0.0203	70.7554
			0.02441	70.6596
			0.0292	70.5194
			0.03472	70.3194
			0.04104	70.0415
			0.04819	69.6635
			0.05624	69.1597
			0.06523	68.5003
			0.07522	67.6523
			0.08626	66.5792
			0.0984	65.2429
			0.1117	63.6044
			0.12621	61.6268
			0.14198	59.2775
			0.15906	56.5323
			0.17751	53.3792
			0.19737	49.8231
			0.21871	45.8899
			0.24157	41.6301
			0.26601	37.1205
			0.29207	32.4637
			0.31982	27.7838
			0.3493	23.2188
			0.38056	18.9094
			0.41367	14.9851
			0.44866	11.5503
			0.4856	8.67193
			0.52454	6.37264
			0.56552	4.62993
			0.60861	3.38305
			0.65385	2.54554
			0.70129	2.02056
			0.751	1.71542
			0.80301	1.55208
			0.8299	1.50455
			1.12243	1.41569
			1.41495	1.41535
			1.70748	1.41535
			2	1.41535
