# Supplementary material for: Field-free spin-orbit switching of perpendicular magnetization enabled by dislocation-induced in-plane symmetry breaking
Source: Nat Commun. 2023 Sep 6;14:5458. doi: 10.1038/s41467-023-41163-3 (PMC10482861; doi:10.1038/s41467-023-41163-3)
Supplement: Supplementary file 3 — Source Data [file 41467_2023_41163_MOESM3_ESM.zip › Figure 3b data.xlsx]

## Sheet: Sheet1
Field-OOP	M/M_s （OOP）	Field-[001]	M/M_s （[001]）	Field-[001]	M/M_s （[-110]）
50000.2	1	20000.5	1	20000.5	1
46000.4	1.01872	18000.4	1.00532	18000.4	1.01136
42000.4	1.01418	16000.4	1.00325	16000.5	1.00429
38000.2	1.00946	14000.5	1.00667	14000.2	0.98968
34000.4	1.01065	12000.4	1.00407	12000.3	0.97246
30000.5	1.00578	10000.2	1.00008	10000.4	0.94644
26000.4	0.99489	8000.29	0.99318	10000.5	0.92839
22000.2	0.96963	6000.28	0.98237	9500.28	0.91607
18000.4	0.93618	6000.29	0.98205	9000.38	0.8996
14000.4	0.88311	5500.32	0.98027	8500.23	0.87713
10000.3	0.79393	5000.41	0.97803	8000.36	0.85029
10000.3	0.79145	4500.41	0.97629	7500.45	0.8187
9500.44	0.7781	4000.41	0.9715	7000.35	0.78531
9000.19	0.76464	3500.31	0.96563	6500.34	0.74891
8500.36	0.75109	3000.48	0.96214	6000.46	0.71279
8000.49	0.73139	2500.51	0.95635	5500.32	0.67374
7500.4	0.71655	2000.32	0.9471	5000.3	0.63387
7000.31	0.69927	1500.27	0.93443	4500.4	0.591
6500.44	0.67939	1000.43	0.91733	4000.46	0.54608
6000.42	0.65986	1000.45	0.91644	3500.36	0.49976
5500.27	0.64107	950.151	0.91347	3000.45	0.45127
5000.23	0.6161	900.2	0.90979	2500.46	0.40025
4500.34	0.59442	850.385	0.90481	2000.32	0.34598
4000.2	0.57068	800.384	0.89941	1500.27	0.28859
3499.97	0.54703	750.37	0.89904	1000	0.22436
2999.6	0.51787	700.356	0.8959	500.226	0.14689
2999.59	0.51679	650.305	0.89156	0.08724	0.03352
2899.74	0.50912	600.316	0.88879	-500.263	-0.11387
2799.84	0.50416	550.277	0.88485	-1000.07	-0.20456
2699.99	0.49697	500.238	0.88261	-1500.43	-0.27403
2600.15	0.49217	450.411	0.8775	-2000.11	-0.33206
2500.24	0.48494	400.385	0.87305	-2500.46	-0.39135
2399.91	0.47884	350.371	0.86843	-3000.07	-0.44416
2299.99	0.47341	300.382	0.86312	-3500.36	-0.4985
2200	0.46669	250.368	0.8587	-4000.12	-0.55266
2099.65	0.46061	200.317	0.85187	-4500.46	-0.60443
1999.78	0.45418	150.291	0.84959	-5000.28	-0.65279
1899.9	0.44689	100.24	0.83922	-5500.39	-0.69616
1799.86	0.44106	50.2507	0.8312	-6000.42	-0.72438
1699.81	0.43412	0.21187	0.8194	-6500.47	-0.74319
1599.99	0.42562	-49.8518	0.81225	-7000.23	-0.78171
1499.77	0.41793	-99.8533	0.79997	-7500.46	-0.81764
1399.77	0.41133	-149.792	0.79051	-8000.29	-0.85156
1299.72	0.40239	-199.831	0.74425	-8500.34	-0.8807
1199.91	0.39509	-249.845	-0.72174	-9000.3	-0.90273
1099.56	0.38586	-299.884	-0.79783	-9500.35	-0.91705
999.579	0.3755	-349.885	-0.80803	-10000.2	-0.92861
899.552	0.36755	-399.936	-0.82055	-10000.2	-0.93171
799.935	0.357	-449.863	-0.82319	-12000.4	-0.95077
700.045	0.34641	-500.201	-0.832	-14000.3	-0.96557
599.992	0.33554	-550.202	-0.83979	-16000.4	-0.97562
500.064	0.32375	-600.179	-0.84446	-18000.4	-0.98351
399.625	0.31105	-650.168	-0.84976	-20000.4	-0.98952
299.772	0.29667	-700.219	-0.85383	-20000.4	-0.99029
199.893	0.28132	-750.133	-0.85737	-18000.4	-0.99012
99.5541	0.26284	-800.184	-0.86494	-16000.4	-0.98217
-0.34896	0.24229	-850.161	-0.86162	-14000.4	-0.98056
-100.115	0.21789	-900.212	-0.86783	-12000.4	-0.96956
-199.844	0.19525	-949.964	-0.87093	-10000.2	-0.94716
-299.684	0.18178	-999.978	-0.87454	-10000.2	-0.94329
-399.961	0.15795	-999.978	-0.87123	-9500.14	-0.93625
-500.164	0.13907	-1500.33	-0.88398	-9000.25	-0.92104
-599.955	0.12772	-1999.89	-0.9047	-8500.46	-0.8987
-700.02	0.09822	-2500.26	-0.91529	-8000.25	-0.86993
-800.16	0.0646	-3000.03	-0.92632	-7500.21	-0.83695
-900.088	-0.05529	-3500.33	-0.93098	-7000.52	-0.8009
-999.816	-0.1321	-4000.37	-0.93758	-6500.38	-0.76152
-1100.06	-0.18164	-4500.3	-0.94204	-6000.32	-0.72512
-1199.93	-0.27086	-5000.02	-0.94601	-5500.33	-0.68487
-1299.69	-0.36513	-5500.2	-0.9497	-5000.4	-0.64298
-1400.04	-0.38526	-6000.36	-0.95335	-4500.33	-0.59826
-1500.25	-0.39061	-6000.47	-0.95663	-4000.34	-0.55227
-1600.23	-0.39966	-8000.37	-0.96324	-3500.29	-0.5061
-1700.1	-0.40478	-10000.3	-0.97411	-3000.17	-0.45677
-1800	-0.4238	-12000.3	-0.97468	-2500.42	-0.40513
-1900.02	-0.42383	-14000.4	-0.97959	-2000.13	-0.35064
-1999.87	-0.42852	-16000.1	-0.9873	-1500.2	-0.29136
-2099.9	-0.43639	-18000.5	-0.98966	-1000.22	-0.22554
-2199.69	-0.44135	-20000.3	-0.99184	-500.388	-0.14743
-2300.08	-0.44794	-20000.4	-0.99979	-0.08724	-0.03262
-2400.19	-0.45442	-18000.3	-1.01512	500.089	0.11434
-2500.17	-0.46198	-16000.3	-1.01552	999.729	0.2072
-2599.99	-0.46899	-14000.5	-1.01427	1500.09	0.27512
-2700.11	-0.47448	-12000.4	-1.00427	2000.07	0.34175
-2799.99	-0.48266	-10000.5	-1.00175	2500.37	0.4076
-2899.77	-0.48647	-8000.41	-0.99018	3000.08	0.46807
-3000.12	-0.49301	-6000.17	-0.98372	3500.27	0.52418
-3000.12	-0.49381	-6000.18	-0.98193	4000	0.57159
-3499.59	-0.52371	-5500.33	-0.98509	4500.43	0.57848
-4000.31	-0.54759	-5000.19	-0.97862	5000.29	0.62109
-4500.44	-0.57454	-4500.46	-0.97877	5500.33	0.66344
-4999.98	-0.59697	-4000.35	-0.97366	6000.33	0.70615
-5500.1	-0.62044	-3500.3	-0.96975	6500.03	0.73983
-6000.5	-0.64136	-2999.98	-0.96336	7000.4	0.77723
-6500.19	-0.66134	-2500.28	-0.95792	7500.52	0.81108
-7000.48	-0.68017	-2000.11	-0.94874	8000.34	0.84259
-7500.36	-0.70001	-1500.38	-0.93758	8500.28	0.87197
-8000.35	-0.71826	-1000	-0.91968	9000.19	0.8969
-8500.25	-0.73325	-1000	-0.91849	9500.28	0.91258
-9000.35	-0.7467	-950.139	-0.91621	10000.5	0.92725
-9500.49	-0.76216	-900.374	-0.91114	10000.5	0.92741
-10000.5	-0.77767	-850.348	-0.90685	12000.3	0.9542
-10000.5	-0.78123	-800.371	-0.90227	14000.4	0.96994
-14000.4	-0.86392	-750.358	-0.90124	16000.5	0.98112
-18000.5	-0.92266	-700.381	-0.8952	18000.3	0.98937
-22000.3	-0.95608	-650.367	-0.89122	20000.4	0.99597
-26000.4	-0.97445	-600.328	-0.89081
-30000.5	-0.99012	-550.439	-0.88536
-34000.4	-1.00067	-500.438	-0.88379
-38000.3	-1.00567	-450.112	-0.87839
-42000.4	-1.01927	-400.111	-0.87494
-46000.4	-1.01055	-350.134	-0.86966
-50000.4	-1.00967	-300.183	-0.8645
-50000.4	-1.02317	-250.094	-0.86021
-46000.3	-1.01794	-200.143	-0.85459
-42000.4	-1.03439	-150.104	-0.84608
-38000.4	-1.01106	-100.177	-0.84125
-34000.2	-1.01388	-50.1634	-0.83153
-30000.4	-1.00698	-0.0997	-0.82435
-26000.4	-0.99131	49.8145	-0.81596
-22000.2	-0.96763	99.928	-0.80386
-18000.3	-0.93237	149.954	-0.79505
-14000.4	-0.88369	199.956	-0.7849
-10000.5	-0.79516	249.982	-0.76994
-10000.4	-0.79429	299.971	-0.18053
-9500.48	-0.7801	349.997	0.79962
-9000.22	-0.7642	399.999	0.8115
-8500.4	-0.7509	450.075	0.82196
-8000.46	-0.73416	500.114	0.83041
-7500.2	-0.71918	550.053	0.8389
-7000.32	-0.69784	600.141	0.84243
-6500.38	-0.68146	650.018	0.8479
-6000.34	-0.66123	700.057	0.85283
-5500.32	-0.63905	750.071	0.85449
-5000.39	-0.61944	800.06	0.85735
-4500.49	-0.59658	850.186	0.86515
-4000.36	-0.57238	899.527	0.86684
-3500.35	-0.54661	949.541	0.86933
-3000.31	-0.51963	999.604	0.87306
-3000.36	-0.51683	999.592	0.86941
-2900.37	-0.50963	1499.88	0.89852
-2800.2	-0.50368	1999.96	0.89041
-2700.24	-0.49843	2500.29	0.91639
-2600.43	-0.49198	2999.9	0.92631
-2500.31	-0.48667	3500.35	0.93336
-2400.28	-0.4789	4000.21	0.9385
-2300.36	-0.47411	4500.2	0.94436
-2200.29	-0.46698	5000.17	0.94798
-2100.48	-0.46115	5500.15	0.95146
-2000.32	-0.45533	6000.46	0.95763
-1900.19	-0.44686	6000.43	0.95633
-1800.21	-0.44116	8000.32	0.96905
-1700.21	-0.43334	10000.4	0.9763
-1600.23	-0.42649	12000.4	0.98727
-1500.27	-0.41883	14000.3	0.98935
-1400.25	-0.41055	16000.2	0.99356
-1300.16	-0.40269	18000.4	1.0002
-1200.42	-0.39452	20000.4	1.00954
-1100.43	-0.3857
-1000.3	-0.37603
-900.299	-0.36222
-800.496	-0.35626
-700.493	-0.34783
-600.428	-0.3346
-500.276	-0.32324
-400.111	-0.30961
-300.32	-0.29577
-200.479	-0.28103
-100.152	-0.26377
-0.26172	-0.24209
99.8906	-0.21907
199.981	-0.19618
299.871	-0.17733
399.899	-0.15842
500.201	-0.13967
600.304	-0.11315
700.157	-0.10715
800.359	-0.0825
899.888	-0.04174
999.816	0.07016
1099.87	0.16558
1200.02	0.27497
1299.89	0.36904
1400.1	0.37741
1500.02	0.39104
1600.33	0.39811
1700.23	0.40104
1800.29	0.4054
1900	0.40361
2000.17	0.4268
2100.25	0.43628
2200.17	0.445
2300.29	0.44746
2400.37	0.45544
2500.21	0.46041
2600.25	0.46872
2700.34	0.48294
2800.04	0.48057
2900.18	0.4872
3000.25	0.49144
3000.28	0.4929
3500.37	0.52134
4000.22	0.54858
4500.43	0.57239
5000.45	0.59528
5500.45	0.61941
6000.44	0.63927
6500.37	0.66124
7000.3	0.67854
7500.31	0.69878
8000.46	0.71335
8500.4	0.73002
9000.24	0.7427
9500.44	0.76273
10000.4	0.77359
10000.1	0.77804
14000.4	0.86632
18000.4	0.91827
22000.3	0.95902
26000.4	0.96961
30000.4	0.98576
34000.4	0.99416
38000.2	1.00699
42000.2	1.00523
46000.3	1.00998
50000.3	1.0126
