# Supplementary material for: Field-free spin-orbit switching of perpendicular magnetization enabled by dislocation-induced in-plane symmetry breaking
Source: Nat Commun. 2023 Sep 6;14:5458. doi: 10.1038/s41467-023-41163-3 (PMC10482861; doi:10.1038/s41467-023-41163-3)
Supplement: Supplementary file 3 — Source Data [file 41467_2023_41163_MOESM3_ESM.zip › Figure 3c data.xlsx]

## Sheet: Sheet1
Field	H_IP//[00-1]	Field	H_IP//[001]	Field	H_IP//[-110]
-101.22	-327.75	-101.205	357.785	-252.562	9.77747
-99.1866	-327.299	-99.1793	351.829	-247.596	10.1299
-97.1691	-325.311	-97.1614	352.569	-242.551	4.26333
-95.1185	-325.034	-95.1184	350.713	-237.481	7.7335
-93.1046	-324.073	-93.1088	352.182	-232.53	8.11853
-91.0751	-327.796	-91.0794	349.61	-227.495	6.88679
-89.0393	-330.043	-89.0387	351.172	-222.49	4.91516
-87.013	-327.089	-87.0158	351.027	-217.463	1.85049
-84.9773	-324.53	-84.9827	353.562	-212.395	-1.32495
-82.942	-327.403	-82.9593	353.094	-207.42	5.44608
-80.9256	-324.339	-80.9332	352.249	-202.34	5.70264
-78.9067	-326.142	-78.9113	358.289	-197.324	4.7468
-76.8628	-327.522	-76.8715	354.699	-192.279	0.94411
-74.8384	-326.155	-74.8506	354.036	-187.241	1.5283
-72.8142	-328.84	-72.8211	353.424	-182.167	0.57402
-70.7931	-325.849	-70.8073	353.585	-177.091	1.94324
-68.7602	-328.327	-68.7712	354.135	-172.073	-2.09342
-66.7396	-324.1	-66.742	353.951	-167.008	-2.09468
-64.7274	-327.68	-64.7275	356.255	-161.936	-2.21344
-62.6885	-329.877	-62.7018	354.826	-156.855	2.18583
-60.6624	-324.217	-60.6586	356.717	-151.809	2.72381
-58.6304	-328.106	-58.6293	352.999	-146.753	1.2961
-56.6103	-329.749	-56.6126	351.542	-141.675	3.57703
-54.5916	-326.91	-54.5915	351.744	-136.672	3.98459
-52.5759	-327.68	-52.5739	348.686	-131.631	-0.12054
-50.5517	-331.554	-50.551	351.273	-126.566	0.50669
-48.5222	-333.896	-48.5178	352.116	-121.493	-1.47705
-46.5054	-335.906	-46.5019	357.754	-116.432	2.85428
-44.4692	-331.85	-44.4732	352.58	-111.361	-1.57353
-42.4413	-328.716	-42.441	352.667	-106.296	0.21347
-40.4169	-329.964	-40.4282	354.884	-101.216	-3.40004
-38.3916	-328.016	-38.3968	354.846	-96.1475	-2.00416
-36.3775	-329.797	-36.3869	353.171	-91.078	0.65091
-34.3472	-328.763	-34.3559	350.908	-85.9904	-7.43991
-32.3309	-328.842	-32.3364	349.582	-80.9299	-2.47069
-30.3133	-332.312	-30.325	350.352	-75.8487	-1.50375
-28.2814	-332.204	-28.2945	351.602	-70.8032	-4.436
-26.2665	-334.839	-26.2763	355.798	-65.7384	1.6345
-24.2567	-332.271	-24.2637	357.393	-60.6672	2.90044
-22.2355	-333.273	-22.2438	352.162	-55.5903	0.92293
-20.2023	-334.044	-20.2121	356.891	-50.5583	-0.75298
-18.1894	-326.484	-18.1917	354.77	-45.4875	-0.83576
-16.1765	-327.281	-16.1744	359.625	-40.4209	-3.99041
-14.1443	-323.709	-14.1497	357.373	-35.3592	-3.07695
-12.127	-323.454	-12.1336	355.245	-30.3139	-4.03196
-10.1036	-328.099	-10.0994	355.964	-25.2556	-2.86927
-8.07619	-330.67	-8.08695	356.625	-20.1994	0.33212
-6.04845	-328.832	-6.05177	357.083	-15.1478	1.45398
-4.03491	-330.1	-4.02731	360.24	-10.0917	-0.36992
-2.02075	-324.844	-2.02257	363.282	-5.03221	2.30389
0.00297	-321.084	0.00799	365.253	0.017	0.92961
2.01774	-329.509	2.01972	362.536	5.04847	-2.27083
4.02987	-328.339	4.03114	363.763	10.0992	-3.61181
6.05692	-325.595	6.05913	360.669	15.1623	-1.82306
8.0735	-325.537	8.07783	361.609	20.2047	-0.81325
10.0939	-333.532	10.0987	358.576	25.2593	-1.41153
12.1156	-329.573	12.1208	359.134	30.3127	-4.65305
14.1345	-333.753	14.147	359.795	35.3615	-1.44502
16.1612	-332.995	16.1712	358.709	40.4105	0.34875
18.1672	-335.389	18.1769	360.704	45.4433	-5.70382
20.1982	-336.426	20.2079	360.762	50.5049	-5.82151
22.2157	-333.054	22.2164	358.586	55.5583	-4.75137
24.2302	-336.774	24.2435	356.712	60.5919	-1.48856
26.2698	-333.997	26.2754	356.994	65.6462	-3.34424
28.2769	-333.23	28.2879	356.568	70.7027	-3.16474
30.3013	-329.607	30.3193	357.919	75.7401	-4.46737
32.3369	-333.042	32.341	356.838	80.791	-3.18686
34.3517	-330.505	34.3588	356.637	85.8433	-1.7732
36.3745	-329.173	36.3826	342.985	90.9077	-4.48292
38.3898	-329.79	38.4015	78.156	95.9574	-4.65237
40.4192	-328.652	40.4178	-351.722	101.005	-1.75355
42.4288	-332.102	42.436	-351.893	106.04	-4.13169
44.4376	-336.048	44.4449	-349.998	111.09	-4.38733
46.4795	-329.969	46.472	-352.613	116.159	-6.93432
48.4921	-334.819	48.4927	-349.828	121.204	-8.31653
50.5109	-313.788	50.5144	-351.482	126.249	-7.09707
52.5383	-76.5452	52.5339	-348.129	131.308	-11.992
54.5525	289.09	54.5583	-352.172	136.365	-10.2662
56.5749	319.982	56.5709	-353.382	141.406	-11.1335
58.5838	317.34	58.5798	-351.547	146.459	-13.0573
60.6011	324.501	60.6013	-355.261	151.513	-13.393
62.626	325.233	62.6211	-355.051	156.54	-10.9078
64.6411	326.496	64.6413	-352.209	161.581	-4.75406
66.6763	324.346	66.6696	-348.58	166.637	-5.43395
68.6894	327.731	68.6916	-351.255	171.704	-5.05448
70.7087	329.866	70.7116	-346.744	176.733	-7.16245
72.7088	327.021	72.7109	-353.645	181.769	-2.20554
74.7215	328.386	74.7326	-352.99	186.796	-1.0711
76.7451	329.124	76.7527	-352.812	191.843	-0.27066
78.7642	329.967	78.7744	-356.761	196.878	2.71916
80.7851	331.754	80.8007	-352.314	201.894	5.5916
82.8109	326.031	82.8204	-354.161	206.942	10.2791
84.8333	321.59	84.8401	-352.574	211.877	6.80721
86.8511	324.212	86.8651	-353.146	216.942	5.14383
88.8859	321.35	88.8878	-353.912	221.959	7.45571
90.8985	322.154	90.9156	-356.913	226.971	11.6176
92.9233	319.438	92.9412	-354.114	231.968	6.07014
94.9465	323.689	94.9552	-357.79	236.945	9.49391
96.9565	322.306	96.9698	-352.621	242.008	7.27836
98.9895	321.278	98.9885	-351.397	247.005	5.01548
101.006	326.479	101.012	-356.829	251.956	11.1516
98.9896	328.085	98.9831	-355.941	246.999	9.20071
96.9737	321.957	96.9729	-356.324	242.007	6.01464
94.9565	325.073	94.9543	-354.393	236.956	9.55942
92.9319	326.186	92.9385	-355.363	231.973	7.36282
90.9124	321.764	90.9108	-355.188	226.982	14.0634
88.8891	330.603	88.8889	-354.905	221.969	13.0199
86.8609	326.627	86.8614	-355.842	216.95	10.7165
84.8387	327.751	84.8417	-353.312	211.884	11.943
82.8173	332.411	82.8131	-352.916	206.941	4.90848
80.7952	332.483	80.7887	-354.015	201.903	7.75564
78.7666	330.354	78.7698	-353.78	196.876	5.32659
76.7494	324.84	76.7443	-353.297	191.846	3.99074
74.72	328.492	74.7251	-350.668	186.803	5.34507
72.7052	332.785	72.7028	-353.289	181.767	6.69668
70.707	330.253	70.7041	-355.302	176.734	4.96024
68.6815	328.855	68.6812	-350.772	171.703	5.70765
66.6675	326.248	66.6634	-345.787	166.628	11.3899
64.6354	329.319	64.6322	-350.125	161.575	3.86442
62.6144	331.785	62.6198	-352.497	156.527	2.90874
60.5984	332.507	60.5914	-353.936	151.506	7.60686
58.5655	328.852	58.5696	-351.77	146.45	6.14379
56.5666	328.801	56.5595	-349.125	141.401	3.96011
54.5429	333.288	54.5474	-351.438	136.354	-1.13095
52.5228	336.255	52.5256	-353.643	131.305	-4.45925
50.5172	330.121	50.4971	-359.274	126.252	-5.66238
48.4971	327.813	48.4825	-356.101	121.205	-2.77507
46.4807	330.668	46.4614	-355.595	116.166	-7.83577
44.4403	327.93	44.4229	-355.607	111.089	-3.58812
42.4357	333.16	42.423	-354.877	106.035	-3.05592
40.4133	333.935	40.4022	-350.169	101.008	-3.71866
38.4001	327.3	38.3894	-353.193	95.9598	-5.45396
36.3756	327.34	36.3664	-353.842	90.9137	-4.45226
34.3528	328.918	34.3445	-356.735	85.8596	1.18579
32.3355	327.817	32.3349	-357.317	80.7978	-0.73146
30.3143	324.599	30.3072	-361.544	75.7374	-2.86643
28.2892	326.334	28.2727	-356.747	70.7045	-2.7023
26.2728	320.85	26.2704	-355.368	65.6617	-6.69962
24.2335	325.389	24.2476	-356.747	60.6028	-3.06459
22.2169	330.144	22.2239	-357.776	55.5653	-4.41715
20.1947	334.26	20.2036	-356.287	50.5144	-5.03665
18.1804	334.735	18.1882	-352.652	45.4502	-0.90905
16.1596	331.358	16.1702	-353.283	40.4199	1.32437
14.1369	326.648	14.1459	-351.423	35.3665	1.11922
12.1188	325.433	12.1293	-353.368	30.3126	4.35108
10.0941	328.291	10.1096	-356.03	25.2532	1.95085
8.07482	331.589	8.08858	-350.828	20.1951	2.23658
6.05494	329.721	6.06731	-356.537	15.1593	-1.90978
4.03787	334.436	4.04201	-356.831	10.0921	-1.51857
2.02145	330.418	2.03429	-355.881	5.03971	-2.02977
0.01299	327.508	0.02183	-358.153	0.00987	-2.59935
-2.01413	329.544	-2.01198	-355.369	-5.0459	1.33217
-4.02446	333.051	-4.02427	-351.776	-10.0983	-1.60591
-6.03868	327.774	-6.04317	-356.786	-15.1599	-2.42901
-8.06997	332.873	-8.0779	-355.877	-20.2117	-6.19972
-10.086	332.37	-10.0934	-356.855	-25.2713	-3.98392
-12.1218	330.911	-12.1254	-356.006	-30.329	-5.25633
-14.1401	334.542	-14.1429	-357.069	-35.3603	-6.11774
-16.1651	334.528	-16.1666	-355.55	-40.4236	-6.43768
-18.1823	340.076	-18.1857	-357.514	-45.4963	-4.8126
-20.2003	337.39	-20.2088	-360.779	-50.56	-6.20843
-22.2347	334.386	-22.2457	-356.673	-55.5981	-8.56466
-24.2511	332.783	-24.265	-359.712	-60.6602	-6.24517
-26.2625	332.504	-26.2715	-356.918	-65.7314	-4.42128
-28.2816	333.354	-28.2876	-361.216	-70.7984	-4.67687
-30.3208	331.644	-30.3272	-361.044	-75.8457	-8.20302
-32.3376	335.352	-32.3417	-360.369	-80.9294	-10.4347
-34.3464	335.923	-34.3582	-356.172	-85.991	-7.34532
-36.382	332.728	-36.3844	-356.638	-91.073	-3.93682
-38.4079	240.104	-38.4026	-353.899	-96.1443	-8.1558
-40.4333	-232.206	-40.4332	-355.421	-101.205	-4.98149
-42.4433	-328.252	-42.4468	-354.666	-106.295	-6.08824
-44.4829	-335.491	-44.4723	-361.206	-111.367	-7.59722
-46.5172	-333.012	-46.5027	-361.124	-116.429	-6.35278
-48.536	-323.65	-48.5208	-357.909	-121.499	-5.54051
-50.5642	-326.444	-50.5577	-306.54	-126.573	-1.82007
-52.583	-323.762	-52.572	111.973	-131.64	-1.53318
-54.6106	-324.618	-54.5942	355.065	-136.706	-1.45681
-56.6267	-331.042	-56.6115	355.778	-141.769	-2.17389
-58.64	-328.604	-58.6344	353.301	-146.753	1.06533
-60.6709	-326.719	-60.6623	349.66	-151.825	0.09383
-62.7012	-328.509	-62.6981	349.377	-156.849	1.95035
-64.7343	-320.028	-64.7261	351.65	-161.927	1.36764
-66.7432	-327.442	-66.733	345.572	-167	-0.36865
-68.7767	-325.912	-68.7746	344.995	-172.07	0.02282
-70.804	-325.167	-70.8093	348.725	-177.077	2.53088
-72.8136	-323.506	-72.821	343.762	-182.155	-0.79585
-74.8504	-326.346	-74.8525	345.22	-187.226	-0.12383
-76.8712	-326.877	-76.8775	344.447	-192.262	3.34483
-78.905	-331.058	-78.9124	343.056	-197.305	1.34659
-80.9278	-326.982	-80.9346	342.738	-202.321	4.89301
-82.9515	-327.319	-82.9484	347.405	-207.396	7.48691
-84.9704	-325.367	-84.9811	346.141	-212.386	2.07681
-87.011	-324.317	-87.0194	346.255	-217.446	2.84596
-89.0353	-320.384	-89.0413	347.629	-222.489	4.58585
-91.0672	-323.855	-91.0776	347.344	-227.492	4.89522
-93.0969	-315.152	-93.1048	347.972	-232.527	5.99596
-95.1192	-316.929	-95.1183	345.549	-237.487	7.48439
-97.1564	-320.716	-97.1674	347.048	-242.566	12.293
-99.1841	-319.471	-99.1925	345.559	-247.597	10.3037
-101.208	-318.235	-101.213	345.19	-252.581	14.2204
