# Supplementary material for: Field-free spin-orbit switching of perpendicular magnetization enabled by dislocation-induced in-plane symmetry breaking
Source: Nat Commun. 2023 Sep 6;14:5458. doi: 10.1038/s41467-023-41163-3 (PMC10482861; doi:10.1038/s41467-023-41163-3)
Supplement: Supplementary file 3 — Source Data [file 41467_2023_41163_MOESM3_ESM.zip › Figure 3d data.xlsx]

## Sheet: Sheet1
γ	R_xy
-1.99966	0.28221
2.00015	0.27784
6.00053	0.27215
10.0003	0.26508
14.0001	0.25727
18.0005	0.24625
22.0003	0.23298
26.0002	0.21737
30.0005	0.19856
34.0003	0.17593
38.0002	0.15526
42.0005	0.1352
46.0003	0.11533
50.0002	0.09999
54.0005	0.08843
58.0003	0.07717
62.0002	0.06847
66.0005	0.05989
70.0003	0.05242
74.0002	0.04729
78.0005	0.04083
82.0004	0.03349
86.0002	0.02695
90.0006	0.01995
94.0004	0.01236
98.0002	0.00624
102.001	0.000218054
106	-0.00661
110	-0.01311
114	-0.01905
118	-0.02509
122	-0.03085
126	-0.03696
130	-0.04234
134	-0.04785
138	-0.05341
142	-0.05937
146	-0.06513
150	-0.07222
154	-0.08018
158	-0.09014
162	-0.10589
166	-0.1298
170	-0.17695
174	-0.25303
178	-0.35634
182	-0.45403
186	-0.53367
190	-0.55413
194	-0.5481
198	-0.53736
202	-0.52484
206	-0.5099
210	-0.49135
214	-0.47081
218	-0.44981
222	-0.4299
226.001	-0.40986
230	-0.39327
234	-0.37887
238.001	-0.36836
242	-0.35839
246	-0.34944
250.001	-0.34167
254	-0.33457
258	-0.32676
262.001	-0.3194
266	-0.3128
270	-0.30573
274	-0.29922
278	-0.29235
282	-0.28634
286	-0.27989
290	-0.27339
294	-0.26733
298	-0.26174
302	-0.25554
306	-0.24963
310	-0.24397
314.001	-0.23865
318	-0.23311
322	-0.22735
326.001	-0.22128
330	-0.21492
334	-0.20745
338.001	-0.19619
342	-0.1812
346	-0.1584
350	-0.11453
354	-0.04018
358	0.06832
362	0.16208
362	0.18943
358	0.202
354	0.20332
350	0.20358
346	0.20198
342	0.19883
338	0.19313
334	0.18249
329.999	0.16492
326	0.13621
322	0.07593
318	-0.04589
314	-0.19718
310	-0.23604
306	-0.24574
302	-0.25312
297.999	-0.25988
294	-0.26556
290	-0.2717
286	-0.2782
282	-0.2848
278	-0.29106
274	-0.29774
270	-0.3042
266	-0.31123
262	-0.31779
258	-0.32507
253.999	-0.33254
250	-0.34009
246	-0.34693
242	-0.35509
238	-0.36319
234	-0.37171
230	-0.38073
226	-0.3903
222	-0.40068
218	-0.41216
214	-0.42487
210	-0.44
206	-0.45725
202	-0.47429
198	-0.49238
194	-0.51142
190	-0.52742
185.999	-0.54086
182	-0.55243
178	-0.56053
173.999	-0.56697
170	-0.57105
166	-0.57294
162	-0.57288
158	-0.56976
154	-0.56267
150	-0.5464
146	-0.51465
142	-0.44758
138	-0.29908
134	-0.08557
130	-0.04983
126	-0.04034
122	-0.03319
118	-0.02668
114	-0.02053
110	-0.01467
106	-0.00838
102	-0.00174
97.9998	0.00434
94	0.01086
89.9996	0.01799
85.9998	0.02364
82	0.02922
77.9996	0.0363
73.9998	0.04358
69.9994	0.05009
65.9996	0.05776
61.9998	0.06519
57.9995	0.07341
53.9996	0.08152
49.9998	0.08958
45.9995	0.09893
41.9997	0.10942
37.9998	0.11939
33.9995	0.13172
29.9996	0.14565
25.9998	0.1615
21.9995	0.17903
17.9996	0.19485
13.9998	0.21265
9.99947	0.23133
5.99966	0.24598
1.99984	0.25875
-2.00053	0.26999
