# Supplementary material for: Field-free spin-orbit switching of perpendicular magnetization enabled by dislocation-induced in-plane symmetry breaking
Source: Nat Commun. 2023 Sep 6;14:5458. doi: 10.1038/s41467-023-41163-3 (PMC10482861; doi:10.1038/s41467-023-41163-3)
Supplement: Supplementary file 3 — Source Data [file 41467_2023_41163_MOESM3_ESM.zip › Figure 4c data.xlsx]

## Sheet: Sheet1
I_pulse along [-110] (mA)	J_pulse along [-110] (10^(11) A/m^2)	ΔRxy [-110]	I_pulse along [001]	J_pulse along [001] (10^(11) A/m^2)	ΔRxy [001]
-58	-4.67742	-0.176	-60	-4.83871	0.014
-56	-4.51613	-0.176	-56	-4.51613	-0.002
-54	-4.35484	-0.176	-52	-4.19355	0.01
-52	-4.19355	-0.176	-48	-3.87097	0.01
-50	-4.03226	-0.178	-44	-3.54839	0.002
-48	-3.87097	-0.176	-40	-3.22581	0.006
-46	-3.70968	-0.176	-36	-2.90323	0
-44	-3.54839	-0.176	-32	-2.58065	0
-42	-3.3871	-0.178	-28	-2.25806	0.002
-40	-3.22581	-0.176	-24	-1.93548	0
-38	-3.06452	-0.176	-20	-1.6129	0
-36	-2.90323	-0.176	-16	-1.29032	0
-34	-2.74194	-0.178	-12	-0.967742	0
-32	-2.58065	-0.176	-8	-0.645161	0
-30	-2.41935	-0.176	-4	-0.322581	0
-28	-2.25806	-0.176	4	0.322581	0
-26	-2.09677	-0.176	8	0.645161	0
-24	-1.93548	-0.176	12	0.967742	0
-22	-1.77419	-0.176	16	1.29032	0
-20	-1.6129	-0.176	20	1.6129	0
-18	-1.45161	-0.176	24	1.93548	-0.002
-16	-1.29032	-0.176	28	2.25806	0
-14	-1.12903	-0.176	32	2.58065	0.002
-12	-0.967742	-0.176	36	2.90323	0.004
-10	-0.806452	-0.176	40	3.22581	0.006
-8	-0.645161	-0.176	44	3.54839	0.006
-6	-0.483871	-0.176	48	3.87097	0.014
-4	-0.322581	-0.176	52	4.19355	0.016
-2	-0.16129	-0.176	56	4.51613	0.01
2	0.16129	-0.176	60	4.83871	0.012
4	0.322581	-0.176	60	4.83871	0.01
6	0.483871	-0.176	56	4.51613	0.01
8	0.645161	-0.176	52	4.19355	0.012
10	0.806452	-0.176	48	3.87097	0.004
12	0.967742	-0.176	44	3.54839	0.014
14	1.12903	-0.176	40	3.22581	0.008
16	1.29032	-0.176	36	2.90323	0.008
18	1.45161	-0.176	32	2.58065	0.01
20	1.6129	-0.176	28	2.25806	0.01
22	1.77419	-0.176	24	1.93548	0.01
24	1.93548	-0.176	20	1.6129	0.01
26	2.09677	-0.176	16	1.29032	0.01
28	2.25806	-0.176	12	0.967742	0.008
30	2.41935	-0.176	8	0.645161	0.008
32	2.58065	-0.176	4	0.322581	0.01
34	2.74194	-0.176	-4	-0.322581	0.01
36	2.90323	-0.176	-8	-0.645161	0.008
38	3.06452	-0.176	-12	-0.967742	0.008
40	3.22581	-0.162	-16	-1.29032	0.008
42	3.3871	0.014	-20	-1.6129	0.01
44	3.54839	0.082	-24	-1.93548	0.008
46	3.70968	0.146	-28	-2.25806	0.01
48	3.87097	0.16	-32	-2.58065	0.008
50	4.03226	0.166	-36	-2.90323	0.002
52	4.19355	0.168	-40	-3.22581	0.002
54	4.35484	0.172	-44	-3.54839	0.004
56	4.51613	0.172	-48	-3.87097	0.004
58	4.67742	0.172	-52	-4.19355	-0.004
58	4.67742	0.17	-56	-4.51613	0.004
56	4.51613	0.172	-60	-4.83871	0.008
54	4.35484	0.172	--		--
52	4.19355	0.174	--		--
50	4.03226	0.174	--		--
48	3.87097	0.174	--		--
46	3.70968	0.174	--		--
44	3.54839	0.174	--		--
42	3.3871	0.176	--		--
40	3.22581	0.176	--		--
38	3.06452	0.176	--		--
36	2.90323	0.176	--		--
34	2.74194	0.176	--		--
32	2.58065	0.176	--		--
30	2.41935	0.176	--		--
28	2.25806	0.176	--		--
26	2.09677	0.176	--		--
24	1.93548	0.176	--		--
22	1.77419	0.176	--		--
20	1.6129	0.176	--		--
18	1.45161	0.176	--		--
16	1.29032	0.176	--		--
14	1.12903	0.176	--		--
12	0.967742	0.176	--		--
10	0.806452	0.176	--		--
8	0.645161	0.176	--		--
6	0.483871	0.176	--		--
4	0.322581	0.176	--		--
2	0.16129	0.176	--		--
-2	-0.16129	0.176	--		--
-4	-0.322581	0.176	--		--
-6	-0.483871	0.176	--		--
-8	-0.645161	0.178	--		--
-10	-0.806452	0.178	--		--
-12	-0.967742	0.176	--		--
-14	-1.12903	0.176	--		--
-16	-1.29032	0.176	--		--
-18	-1.45161	0.176	--		--
-20	-1.6129	0.178	--		--
-22	-1.77419	0.178	--		--
-24	-1.93548	0.178	--		--
-26	-2.09677	0.178	--		--
-28	-2.25806	0.178	--		--
-30	-2.41935	0.178	--		--
-32	-2.58065	0.178	--		--
-34	-2.74194	0.178	--		--
-36	-2.90323	0.178	--		--
-38	-3.06452	0.176	--		--
-40	-3.22581	0.162	--		--
-42	-3.3871	0.006	--		--
-44	-3.54839	-0.1	--		--
-46	-3.70968	-0.128	--		--
-48	-3.87097	-0.154	--		--
-50	-4.03226	-0.156	--		--
-52	-4.19355	-0.162	--		--
-54	-4.35484	-0.166
-56	-4.51613	-0.174
-58	-4.67742	-0.174
