# Supplementary material for: Field-free spin-orbit switching of perpendicular magnetization enabled by dislocation-induced in-plane symmetry breaking
Source: Nat Commun. 2023 Sep 6;14:5458. doi: 10.1038/s41467-023-41163-3 (PMC10482861; doi:10.1038/s41467-023-41163-3)
Supplement: Supplementary file 3 — Source Data [file 41467_2023_41163_MOESM3_ESM.zip › Figure 4d data.xlsx]

## Sheet: Sheet1
I_pulse along [-110] (mA)	J_pulse along [-110] (10^(11) A/m^2)	ΔRxy [-110]	I_pulse along [001]	J_pulse along [001] (10^(11) A/m^2)	ΔRxy [001]
-55	-3.92857	-0.09618	-50	-3.57143	-0.0095
-50	-3.57143	-0.09864	-45	-3.21429	-0.0057
-45	-3.21429	-0.09622	-40	-2.85714	-0.0019
-40	-2.85714	-0.09955	-35	-2.5	-0.0057
-35	-2.5	-0.09959	-30	-2.14286	-0.00532
-30	-2.14286	-0.09965	-25	-1.78571	-0.0057
-25	-1.78571	-0.09999	-20	-1.42857	-0.0057
-20	-1.42857	-0.09965	-15	-1.07143	-0.0057
-15	-1.07143	-0.09965	-10	-0.714286	-0.0057
-10	-0.714286	-0.09965	-5	-0.357143	-0.0057
-5	-0.357143	-0.09965	5	0.357143	-0.0057
5	0.357143	-0.09976	10	0.714286	-0.0057
10	0.714286	-0.09989	15	1.07143	-0.0057
15	1.07143	-0.09999	20	1.42857	-0.0057
20	1.42857	-0.10016	25	1.78571	-0.0057
25	1.78571	-0.10036	30	2.14286	-0.0057
30	2.14286	-0.10084	35	2.5	-0.0057
35	2.5	-0.1009	40	2.85714	-0.0019
40	2.85714	-0.04148	45	3.21429	0.0057
45	3.21429	0.09813	50	3.57143	0.00532
50	3.57143	0.09594	50	3.57143	0.00038
55	3.92857	0.09223	45	3.21429	0.0057
55	3.92857	0.08987	40	2.85714	0.0057
50	3.57143	0.09368	35	2.5	0.0057
45	3.21429	0.09344	30	2.14286	0.0057
40	2.85714	0.09732	25	1.78571	0.0057
35	2.5	0.09914	20	1.42857	0.0057
30	2.14286	0.09965	15	1.07143	0.0057
25	1.78571	0.09982	10	0.714286	0.0057
20	1.42857	0.09982	5	0.357143	0.0057
15	1.07143	0.09982	-5	-0.357143	0.0057
10	0.714286	0.09965	-10	-0.714286	0.0057
5	0.357143	0.09965	-15	-1.07143	0.0057
-5	-0.357143	0.09982	-20	-1.42857	0.0057
-10	-0.714286	0.09982	-25	-1.78571	0.0057
-15	-1.07143	0.09975	-30	-2.14286	0.0057
-20	-1.42857	0.09982	-35	-2.5	0.0019
-25	-1.78571	0.10015	-40	-2.85714	-0.01711
-30	-2.14286	0.10015	-45	-3.21429	-0.02091
-35	-2.5	0.10032	-50	-3.57143	-0.0095
-40	-2.85714	0.06494	--		--
-45	-3.21429	-0.0978	--		--
-50	-3.57143	-0.10053	--		--
-55	-3.92857	-0.09733	--		--
