# Supplementary material for: Field-free spin-orbit switching of perpendicular magnetization enabled by dislocation-induced in-plane symmetry breaking
Source: Nat Commun. 2023 Sep 6;14:5458. doi: 10.1038/s41467-023-41163-3 (PMC10482861; doi:10.1038/s41467-023-41163-3)
Supplement: Supplementary file 3 — Source Data [file 41467_2023_41163_MOESM3_ESM.zip › Figure 4f data.xlsx]

## Sheet: Sheet1
pulse number	I_pulse	J_pulse (×10^(11) A/m^(2))	pulse number	ΔR_xy
1	-80	-5.71429	1	-0.07836
2	80	5.71429	2	0.07836
3	-80	-5.71429	3	-0.074
4	80	5.71429	4	0.07691
5	-80	-5.71429	5	-0.07744
6	80	5.71429	6	0.0817
7	-80	-5.71429	7	-0.07729
8	80	5.71429	8	0.07942
9	-80	-5.71429	9	-0.07446
10	80	5.71429	10	0.07846
11	-80	-5.71429	11	-0.07771
12	80	5.71429	12	0.07929
13	-80	-5.71429	13	-0.07368
14	80	5.71429	14	0.07872
15	-80	-5.71429	15	-0.07666
16	80	5.71429	16	0.07615
17	-80	-5.71429	17	-0.07465
18	80	5.71429	18	0.07437
19	-80	-5.71429	19	-0.07772
20	80	5.71429	20	0.07985
21	-80	-5.71429	21	-0.07386
22	80	5.71429	22	0.07726
23	-80	-5.71429	23	-0.07206
24	80	5.71429	24	0.07687
25	-80	-5.71429	25	-0.07338
26	80	5.71429	26	0.0816
27	-80	-5.71429	27	-0.07713
28	80	5.71429	28	0.07809
29	-80	-5.71429	29	-0.07682
30	80	5.71429	30	0.07837
31	-80	-5.71429	31	-0.07497
32	80	5.71429	32	0.07995
33	-80	-5.71429	33	-0.07806
34	80	5.71429	34	0.07868
35	-80	-5.71429	35	-0.07892
36	80	5.71429	36	0.07744
37	-80	-5.71429	37	-0.08163
38	80	5.71429	38	0.08449
39	-80	-5.71429	39	-0.07786
40	80	5.71429	40	0.08479
41	-80	-5.71429	41	-0.07564
42	80	5.71429	42	0.07679
43	-80	-5.71429	43	-0.07514
44	80	5.71429	44	0.07527
45	-80	-5.71429	45	-0.07794
46	80	5.71429	46	0.07635
47	-80	-5.71429	47	-0.07524
48	80	5.71429	48	0.08276
49	-80	-5.71429	49	-0.07578
50	80	5.71429	50	0.08277
51	-80	-5.71429	51	-0.07272
52	80	5.71429	52	0.07777
53	-80	-5.71429	53	-0.07412
54	80	5.71429	54	0.07923
55	-80	-5.71429	55	-0.06951
56	80	5.71429	56	0.08017
57	-80	-5.71429	57	-0.07881
58	80	5.71429	58	0.08122
59	-80	-5.71429	59	-0.07397
60	80	5.71429	60	0.08164
61	-80	-5.71429	61	-0.08024
62	80	5.71429	62	0.07663
63	-80	-5.71429	63	-0.07939
64	80	5.71429	64	0.07699
65	-80	-5.71429	65	-0.07923
66	80	5.71429	66	0.07421
67	-80	-5.71429	67	-0.07817
68	80	5.71429	68	0.08135
69	-80	-5.71429	69	-0.07538
70	80	5.71429	70	0.08168
71	-80	-5.71429	71	-0.07261
72	80	5.71429	72	0.07617
73	-80	-5.71429	73	-0.07833
74	80	5.71429	74	0.08164
75	-80	-5.71429	75	-0.07874
76	80	5.71429	76	0.07902
77	-80	-5.71429	77	-0.07158
78	80	5.71429	78	0.0777
79	-80	-5.71429	79	-0.0778
80	80	5.71429	80	0.07802
81	-80	-5.71429	81	-0.07954
82	80	5.71429	82	0.07641
83	-80	-5.71429	83	-0.07723
84	80	5.71429	84	0.07641
85	-80	-5.71429	85	-0.0782
86	80	5.71429	86	0.07987
87	-80	-5.71429	87	-0.07309
88	80	5.71429	88	0.07915
89	-80	-5.71429	89	-0.07662
90	80	5.71429	90	0.0802
91	-80	-5.71429	91	-0.07916
92	80	5.71429	92	0.07721
93	-80	-5.71429	93	-0.07368
94	80	5.71429	94	0.07754
95	-80	-5.71429	95	-0.07523
96	80	5.71429	96	0.07904
97	-80	-5.71429	97	-0.07487
98	80	5.71429	98	0.0748
99	-80	-5.71429	99	-0.07315
100	80	5.71429	100	0.0772
101	-80	-5.71429	101	-0.07449
102	80	5.71429	102	0.07712
103	-80	-5.71429	103	-0.07799
104	80	5.71429	104	0.08003
105	-80	-5.71429	105	-0.07754
106	80	5.71429	106	0.08188
107	-80	-5.71429	107	-0.07897
108	80	5.71429	108	0.07675
109	-80	-5.71429	109	-0.07597
110	80	5.71429	110	0.07797
111	-80	-5.71429	111	-0.07557
112	80	5.71429	112	0.07718
113	-80	-5.71429	113	-0.07583
114	80	5.71429	114	0.08129
115	-80	-5.71429	115	-0.07393
116	80	5.71429	116	0.0811
117	-80	-5.71429	117	-0.08102
118	80	5.71429	118	0.07901
119	-80	-5.71429	119	-0.0731
120	80	5.71429	120	0.07908
121	-80	-5.71429	121	-0.07556
122	80	5.71429	122	0.07548
123	-80	-5.71429	123	-0.07792
124	80	5.71429	124	0.08166
125	-80	-5.71429	125	-0.07564
126	80	5.71429	126	0.07952
127	-80	-5.71429	127	-0.08207
128	80	5.71429	128	0.08301
129	-80	-5.71429	129	-0.07551
130	80	5.71429	130	0.07661
131	-80	-5.71429	131	-0.07792
132	80	5.71429	132	0.08095
133	-80	-5.71429	133	-0.07981
134	80	5.71429	134	0.07649
135	-80	-5.71429	135	-0.07993
136	80	5.71429	136	0.08039
137	-80	-5.71429	137	-0.07827
138	80	5.71429	138	0.0781
139	-80	-5.71429	139	-0.07452
140	80	5.71429	140	0.07671
141	-80	-5.71429	141	-0.07201
142	80	5.71429	142	0.08147
143	-80	-5.71429	143	-0.07911
144	80	5.71429	144	0.08256
145	-80	-5.71429	145	-0.08057
146	80	5.71429	146	0.0777
147	-80	-5.71429	147	-0.07848
148	80	5.71429	148	0.07739
149	-80	-5.71429	149	-0.07777
150	80	5.71429	150	0.08055
151	-80	-5.71429	151	-0.07872
152	80	5.71429	152	0.08052
153	-80	-5.71429	153	-0.07986
154	80	5.71429	154	0.07955
155	-80	-5.71429	155	-0.07944
156	80	5.71429	156	0.07619
157	-80	-5.71429	157	-0.07794
158	80	5.71429	158	0.07736
159	-80	-5.71429	159	-0.07037
160	80	5.71429	160	0.08378
161	-80	-5.71429	161	-0.07803
162	80	5.71429	162	0.07707
163	-80	-5.71429	163	-0.08022
164	80	5.71429	164	0.08152
165	-80	-5.71429	165	-0.07317
166	80	5.71429	166	0.08024
167	-80	-5.71429	167	-0.07366
168	80	5.71429	168	0.07952
169	-80	-5.71429	169	-0.07707
170	80	5.71429	170	0.07644
171	-80	-5.71429	171	-0.07899
172	80	5.71429	172	0.08164
173	-80	-5.71429	173	-0.0795
174	80	5.71429	174	0.08124
175	-80	-5.71429	175	-0.07472
176	80	5.71429	176	0.08137
177	-80	-5.71429	177	-0.08238
178	80	5.71429	178	0.08302
179	-80	-5.71429	179	-0.0766
180	80	5.71429	180	0.0799
181	-80	-5.71429	181	-0.0802
182	80	5.71429	182	0.08061
183	-80	-5.71429	183	-0.07317
184	80	5.71429	184	0.08266
185	-80	-5.71429	185	-0.08047
186	80	5.71429	186	0.07906
187	-80	-5.71429	187	-0.08064
188	80	5.71429	188	0.07623
189	-80	-5.71429	189	-0.07705
190	80	5.71429	190	0.07824
191	-80	-5.71429	191	-0.07578
192	80	5.71429	192	0.08091
193	-80	-5.71429	193	-0.07456
194	80	5.71429	194	0.07538
195	-80	-5.71429	195	-0.0798
196	80	5.71429	196	0.07879
197	-80	-5.71429	197	-0.07795
198	80	5.71429	198	0.08065
199	-80	-5.71429	199	-0.08008
200	80	5.71429	200	0.07752
201	-80	-5.71429	201	-0.07561
202	80	5.71429	202	0.07912
203	-80	-5.71429	203	-0.07944
204	80	5.71429	204	0.08229
205	-80	-5.71429	205	-0.07977
206	80	5.71429	206	0.0796
207	-80	-5.71429	207	-0.07705
208	80	5.71429	208	0.07983
209	-80	-5.71429	209	-0.07463
210	80	5.71429	210	0.07724
211	-80	-5.71429	211	-0.07573
212	80	5.71429	212	0.07894
213	-80	-5.71429	213	-0.07724
214	80	5.71429	214	0.08132
215	-80	-5.71429	215	-0.07762
216	80	5.71429	216	0.0809
217	-80	-5.71429	217	-0.07789
218	80	5.71429	218	0.08042
219	-80	-5.71429	219	-0.07875
220	80	5.71429	220	0.08097
221	-80	-5.71429	221	-0.07343
222	80	5.71429	222	0.08008
223	-80	-5.71429	223	-0.07388
224	80	5.71429	224	0.074
225	-80	-5.71429	225	-0.07139
226	80	5.71429	226	0.08264
227	-80	-5.71429	227	-0.07836
228	80	5.71429	228	0.07691
229	-80	-5.71429	229	-0.0753
230	80	5.71429	230	0.08023
231	-80	-5.71429	231	-0.074
232	80	5.71429	232	0.07881
233	-80	-5.71429	233	-0.07677
234	80	5.71429	234	0.07609
235	-80	-5.71429	235	-0.07589
236	80	5.71429	236	0.08116
237	-80	-5.71429	237	-0.07939
238	80	5.71429	238	0.07719
239	-80	-5.71429	239	-0.07571
240	80	5.71429	240	0.08074
241	-80	-5.71429	241	-0.07677
242	80	5.71429	242	0.07837
243	-80	-5.71429	243	-0.07657
244	80	5.71429	244	0.07647
245	-80	-5.71429	245	-0.07494
246	80	5.71429	246	0.07721
247	-80	-5.71429	247	-0.07494
248	80	5.71429	248	0.07329
249	-80	-5.71429	249	-0.07837
250	80	5.71429	250	0.07773
251	-80	-5.71429	251	-0.07668
252	80	5.71429	252	0.0791
253	-80	-5.71429	253	-0.08048
254	80	5.71429	254	0.07922
255	-80	-5.71429	255	-0.07765
256	80	5.71429	256	0.08046
257	-80	-5.71429	257	-0.08114
258	80	5.71429	258	0.0834
259	-80	-5.71429	259	-0.07205
260	80	5.71429	260	0.07839
261	-80	-5.71429	261	-0.08029
262	80	5.71429	262	0.07689
263	-80	-5.71429	263	-0.08002
264	80	5.71429	264	0.08176
265	-80	-5.71429	265	-0.07433
266	80	5.71429	266	0.07811
267	-80	-5.71429	267	-0.07712
268	80	5.71429	268	0.08067
269	-80	-5.71429	269	-0.07678
270	80	5.71429	270	0.07872
271	-80	-5.71429	271	-0.07167
272	80	5.71429	272	0.0827
273	-80	-5.71429	273	-0.07615
274	80	5.71429	274	0.07927
275	-80	-5.71429	275	-0.07838
276	80	5.71429	276	0.07611
277	-80	-5.71429	277	-0.07655
278	80	5.71429	278	0.08103
279	-80	-5.71429	279	-0.0814
280	80	5.71429	280	0.08004
281	-80	-5.71429	281	-0.07448
282	80	5.71429	282	0.077
283	-80	-5.71429	283	-0.07722
284	80	5.71429	284	0.07888
285	-80	-5.71429	285	-0.07634
286	80	5.71429	286	0.07615
287	-80	-5.71429	287	-0.07563
288	80	5.71429	288	0.07963
289	-80	-5.71429	289	-0.07772
290	80	5.71429	290	0.08015
291	-80	-5.71429	291	-0.07661
292	80	5.71429	292	0.07787
293	-80	-5.71429	293	-0.07676
294	80	5.71429	294	0.07632
295	-80	-5.71429	295	-0.07403
296	80	5.71429	296	0.07615
297	-80	-5.71429	297	-0.07373
298	80	5.71429	298	0.07874
299	-80	-5.71429	299	-0.07607
300	80	5.71429	300	0.08019
301	-80	-5.71429	301	-0.07774
302	80	5.71429	302	0.08038
303	-80	-5.71429	303	-0.07748
304	80	5.71429	304	0.07625
305	-80	-5.71429	305	-0.07073
306	80	5.71429	306	0.07862
307	-80	-5.71429	307	-0.07438
308	80	5.71429	308	0.08201
309	-80	-5.71429	309	-0.07732
310	80	5.71429	310	0.07632
311	-80	-5.71429	311	-0.07139
312	80	5.71429	312	0.07975
313	-80	-5.71429	313	-0.07879
314	80	5.71429	314	0.08018
315	-80	-5.71429	315	-0.07154
316	80	5.71429	316	0.08
317	-80	-5.71429	317	-0.08128
318	80	5.71429	318	0.07749
319	-80	-5.71429	319	-0.07369
320	80	5.71429	320	0.07931
321	-80	-5.71429	321	-0.07413
322	80	5.71429	322	0.07921
323	-80	-5.71429	323	-0.07951
324	80	5.71429	324	0.0816
325	-80	-5.71429	325	-0.07885
326	80	5.71429	326	0.07972
327	-80	-5.71429	327	-0.07568
328	80	5.71429	328	0.07681
329	-80	-5.71429	329	-0.0765
330	80	5.71429	330	0.08128
331	-80	-5.71429	331	-0.07947
332	80	5.71429	332	0.08067
333	-80	-5.71429	333	-0.07817
334	80	5.71429	334	0.07564
335	-80	-5.71429	335	-0.07445
336	80	5.71429	336	0.07802
337	-80	-5.71429	337	-0.07409
338	80	5.71429	338	0.07917
339	-80	-5.71429	339	-0.07633
340	80	5.71429	340	0.07925
341	-80	-5.71429	341	-0.07571
342	80	5.71429	342	0.08022
343	-80	-5.71429	343	-0.0781
344	80	5.71429	344	0.07975
345	-80	-5.71429	345	-0.07626
346	80	5.71429	346	0.07704
347	-80	-5.71429	347	-0.07865
348	80	5.71429	348	0.0827
349	-80	-5.71429	349	-0.07799
350	80	5.71429	350	0.08239
351	-80	-5.71429	351	-0.08027
352	80	5.71429	352	0.07746
353	-80	-5.71429	353	-0.0765
354	80	5.71429	354	0.07694
355	-80	-5.71429	355	-0.0795
356	80	5.71429	356	0.08452
357	-80	-5.71429	357	-0.07772
358	80	5.71429	358	0.07905
359	-80	-5.71429	359	-0.07683
360	80	5.71429	360	0.08296
361	-80	-5.71429	361	-0.0776
362	80	5.71429	362	0.08188
363	-80	-5.71429	363	-0.07529
364	80	5.71429	364	0.07931
365	-80	-5.71429	365	-0.0787
366	80	5.71429	366	0.07923
367	-80	-5.71429	367	-0.07792
368	80	5.71429	368	0.08369
369	-80	-5.71429	369	-0.07679
370	80	5.71429	370	0.08019
371	-80	-5.71429	371	-0.07506
372	80	5.71429	372	0.08196
373	-80	-5.71429	373	-0.07721
374	80	5.71429	374	0.08293
375	-80	-5.71429	375	-0.07863
376	80	5.71429	376	0.07844
377	-80	-5.71429	377	-0.0766
378	80	5.71429	378	0.08101
379	-80	-5.71429	379	-0.07863
380	80	5.71429	380	0.07903
381	-80	-5.71429	381	-0.07865
382	80	5.71429	382	0.08091
383	-80	-5.71429	383	-0.07553
384	80	5.71429	384	0.07831
385	-80	-5.71429	385	-0.07519
386	80	5.71429	386	0.07667
387	-80	-5.71429	387	-0.07795
388	80	5.71429	388	0.08172
389	-80	-5.71429	389	-0.08123
390	80	5.71429	390	0.08021
391	-80	-5.71429	391	-0.07711
392	80	5.71429	392	0.08098
393	-80	-5.71429	393	-0.07651
394	80	5.71429	394	0.08313
395	-80	-5.71429	395	-0.07534
396	80	5.71429	396	0.08415
397	-80	-5.71429	397	-0.0752
398	80	5.71429	398	0.07768
399	-80	-5.71429	399	-0.07344
400	80	5.71429	400	0.08355
401	-80	-5.71429	401	-0.07967
402	80	5.71429	402	0.07935
403	-80	-5.71429	403	-0.07941
404	80	5.71429	404	0.08314
405	-80	-5.71429	405	-0.07477
406	80	5.71429	406	0.07826
407	-80	-5.71429	407	-0.08289
408	80	5.71429	408	0.0781
409	-80	-5.71429	409	-0.07862
410	80	5.71429	410	0.08183
411	-80	-5.71429	411	-0.07801
412	80	5.71429	412	0.0764
413	-80	-5.71429	413	-0.07403
414	80	5.71429	414	0.07327
415	-80	-5.71429	415	-0.08164
416	80	5.71429	416	0.07777
417	-80	-5.71429	417	-0.08274
418	80	5.71429	418	0.07698
419	-80	-5.71429	419	-0.07674
420	80	5.71429	420	0.08012
421	-80	-5.71429	421	-0.07776
422	80	5.71429	422	0.07384
423	-80	-5.71429	423	-0.0764
424	80	5.71429	424	0.07959
425	-80	-5.71429	425	-0.07664
426	80	5.71429	426	0.07754
427	-80	-5.71429	427	-0.07615
428	80	5.71429	428	0.08173
429	-80	-5.71429	429	-0.0758
430	80	5.71429	430	0.08437
431	-80	-5.71429	431	-0.07715
432	80	5.71429	432	0.07961
433	-80	-5.71429	433	-0.07578
434	80	5.71429	434	0.07631
435	-80	-5.71429	435	-0.07888
436	80	5.71429	436	0.07899
437	-80	-5.71429	437	-0.07542
438	80	5.71429	438	0.08284
439	-80	-5.71429	439	-0.07614
440	80	5.71429	440	0.07601
441	-80	-5.71429	441	-0.07176
442	80	5.71429	442	0.0758
443	-80	-5.71429	443	-0.07353
444	80	5.71429	444	0.07951
445	-80	-5.71429	445	-0.07723
446	80	5.71429	446	0.08083
447	-80	-5.71429	447	-0.0826
448	80	5.71429	448	0.0791
449	-80	-5.71429	449	-0.07522
450	80	5.71429	450	0.0752
451	-80	-5.71429	451	-0.07675
452	80	5.71429	452	0.08075
453	-80	-5.71429	453	-0.07546
454	80	5.71429	454	0.0798
455	-80	-5.71429	455	-0.07414
456	80	5.71429	456	0.07896
457	-80	-5.71429	457	-0.07343
458	80	5.71429	458	0.07407
459	-80	-5.71429	459	-0.0748
460	80	5.71429	460	0.08164
461	-80	-5.71429	461	-0.07571
462	80	5.71429	462	0.08121
463	-80	-5.71429	463	-0.0765
464	80	5.71429	464	0.07851
465	-80	-5.71429	465	-0.07593
466	80	5.71429	466	0.08114
467	-80	-5.71429	467	-0.07508
468	80	5.71429	468	0.07641
469	-80	-5.71429	469	-0.07847
470	80	5.71429	470	0.08329
471	-80	-5.71429	471	-0.07803
472	80	5.71429	472	0.08229
473	-80	-5.71429	473	-0.07703
474	80	5.71429	474	0.08242
475	-80	-5.71429	475	-0.07324
476	80	5.71429	476	0.07816
477	-80	-5.71429	477	-0.08167
478	80	5.71429	478	0.08057
479	-80	-5.71429	479	-0.07856
480	80	5.71429	480	0.07695
481	-80	-5.71429	481	-0.08015
482	80	5.71429	482	0.08012
483	-80	-5.71429	483	-0.07596
484	80	5.71429	484	0.07852
485	-80	-5.71429	485	-0.07468
486	80	5.71429	486	0.07949
487	-80	-5.71429	487	-0.07782
488	80	5.71429	488	0.07831
489	-80	-5.71429	489	-0.07538
490	80	5.71429	490	0.07735
491	-80	-5.71429	491	-0.07797
492	80	5.71429	492	0.07743
493	-80	-5.71429	493	-0.08004
494	80	5.71429	494	0.07779
495	-80	-5.71429	495	-0.08041
496	80	5.71429	496	0.0774
497	-80	-5.71429	497	-0.07884
498	80	5.71429	498	0.08153
499	-80	-5.71429	499	-0.07616
500	80	5.71429	500	0.07601
501	-80	-5.71429	501	-0.07633
502	80	5.71429	502	0.07602
503	-80	-5.71429	503	-0.07897
504	80	5.71429	504	0.07717
505	-80	-5.71429	505	-0.07742
506	80	5.71429	506	0.08106
507	-80	-5.71429	507	-0.07728
508	80	5.71429	508	0.07962
509	-80	-5.71429	509	-0.07326
510	80	5.71429	510	0.07748
511	-80	-5.71429	511	-0.07334
512	80	5.71429	512	0.07945
513	-80	-5.71429	513	-0.0726
514	80	5.71429	514	0.08117
515	-80	-5.71429	515	-0.07167
516	80	5.71429	516	0.07524
517	-80	-5.71429	517	-0.07781
518	80	5.71429	518	0.08079
519	-80	-5.71429	519	-0.0792
520	80	5.71429	520	0.07577
521	-80	-5.71429	521	-0.07978
522	80	5.71429	522	0.08271
523	-80	-5.71429	523	-0.07915
524	80	5.71429	524	0.0846
525	-80	-5.71429	525	-0.07538
526	80	5.71429	526	0.08253
527	-80	-5.71429	527	-0.07834
528	80	5.71429	528	0.0815
529	-80	-5.71429	529	-0.0758
530	80	5.71429	530	0.0827
531	-80	-5.71429	531	-0.07388
532	80	5.71429	532	0.08161
533	-80	-5.71429	533	-0.07299
534	80	5.71429	534	0.08165
535	-80	-5.71429	535	-0.07571
536	80	5.71429	536	0.08101
537	-80	-5.71429	537	-0.0756
538	80	5.71429	538	0.08251
539	-80	-5.71429	539	-0.07654
540	80	5.71429	540	0.0786
541	-80	-5.71429	541	-0.07821
542	80	5.71429	542	0.07939
543	-80	-5.71429	543	-0.07562
544	80	5.71429	544	0.07883
545	-80	-5.71429	545	-0.07619
546	80	5.71429	546	0.07905
547	-80	-5.71429	547	-0.07232
548	80	5.71429	548	0.07829
549	-80	-5.71429	549	-0.07932
550	80	5.71429	550	0.07862
551	-80	-5.71429	551	-0.07348
552	80	5.71429	552	0.07874
553	-80	-5.71429	553	-0.07971
554	80	5.71429	554	0.08036
555	-80	-5.71429	555	-0.07572
556	80	5.71429	556	0.07571
557	-80	-5.71429	557	-0.07738
558	80	5.71429	558	0.08075
559	-80	-5.71429	559	-0.07704
560	80	5.71429	560	0.07931
561	-80	-5.71429	561	-0.07541
562	80	5.71429	562	0.07926
563	-80	-5.71429	563	-0.07597
564	80	5.71429	564	0.08005
565	-80	-5.71429	565	-0.0785
566	80	5.71429	566	0.07892
567	-80	-5.71429	567	-0.07351
568	80	5.71429	568	0.07974
569	-80	-5.71429	569	-0.07502
570	80	5.71429	570	0.07991
571	-80	-5.71429	571	-0.07543
572	80	5.71429	572	0.07406
573	-80	-5.71429	573	-0.07396
574	80	5.71429	574	0.07872
575	-80	-5.71429	575	-0.07613
576	80	5.71429	576	0.07999
577	-80	-5.71429	577	-0.07371
578	80	5.71429	578	0.08434
579	-80	-5.71429	579	-0.08069
580	80	5.71429	580	0.07692
581	-80	-5.71429	581	-0.07713
582	80	5.71429	582	0.0806
583	-80	-5.71429	583	-0.07248
584	80	5.71429	584	0.0768
585	-80	-5.71429	585	-0.0824
586	80	5.71429	586	0.07541
587	-80	-5.71429	587	-0.07806
588	80	5.71429	588	0.08105
589	-80	-5.71429	589	-0.07701
590	80	5.71429	590	0.08132
591	-80	-5.71429	591	-0.07615
592	80	5.71429	592	0.08086
593	-80	-5.71429	593	-0.07149
594	80	5.71429	594	0.08416
595	-80	-5.71429	595	-0.07848
596	80	5.71429	596	0.07437
597	-80	-5.71429	597	-0.07484
598	80	5.71429	598	0.07999
599	-80	-5.71429	599	-0.07622
600	80	5.71429	600	0.08151
601	-80	-5.71429	601	-0.07527
602	80	5.71429	602	0.08044
603	-80	-5.71429	603	-0.07245
604	80	5.71429	604	0.08045
605	-80	-5.71429	605	-0.07899
606	80	5.71429	606	0.08584
607	-80	-5.71429	607	-0.07097
608	80	5.71429	608	0.07784
609	-80	-5.71429	609	-0.0792
610	80	5.71429	610	0.08218
611	-80	-5.71429	611	-0.07406
612	80	5.71429	612	0.08007
613	-80	-5.71429	613	-0.07526
614	80	5.71429	614	0.08031
615	-80	-5.71429	615	-0.08112
616	80	5.71429	616	0.07693
617	-80	-5.71429	617	-0.07697
618	80	5.71429	618	0.07412
619	-80	-5.71429	619	-0.07853
620	80	5.71429	620	0.07877
621	-80	-5.71429	621	-0.07226
622	80	5.71429	622	0.07874
623	-80	-5.71429	623	-0.06939
624	80	5.71429	624	0.08011
625	-80	-5.71429	625	-0.07433
626	80	5.71429	626	0.08326
627	-80	-5.71429	627	-0.07857
628	80	5.71429	628	0.07791
629	-80	-5.71429	629	-0.08037
630	80	5.71429	630	0.08238
631	-80	-5.71429	631	-0.07642
632	80	5.71429	632	0.07697
633	-80	-5.71429	633	-0.07401
634	80	5.71429	634	0.07645
635	-80	-5.71429	635	-0.07483
636	80	5.71429	636	0.08069
637	-80	-5.71429	637	-0.07846
638	80	5.71429	638	0.07985
639	-80	-5.71429	639	-0.07532
640	80	5.71429	640	0.08024
641	-80	-5.71429	641	-0.0738
642	80	5.71429	642	0.08036
643	-80	-5.71429	643	-0.07818
644	80	5.71429	644	0.0758
645	-80	-5.71429	645	-0.07673
646	80	5.71429	646	0.07625
647	-80	-5.71429	647	-0.07831
648	80	5.71429	648	0.08106
649	-80	-5.71429	649	-0.0732
650	80	5.71429	650	0.08145
651	-80	-5.71429	651	-0.07272
652	80	5.71429	652	0.07887
653	-80	-5.71429	653	-0.07701
654	80	5.71429	654	0.07287
655	-80	-5.71429	655	-0.07554
656	80	5.71429	656	0.08092
657	-80	-5.71429	657	-0.08059
658	80	5.71429	658	0.07916
659	-80	-5.71429	659	-0.0759
660	80	5.71429	660	0.07862
661	-80	-5.71429	661	-0.07621
662	80	5.71429	662	0.07619
663	-80	-5.71429	663	-0.0754
664	80	5.71429	664	0.08085
665	-80	-5.71429	665	-0.08157
666	80	5.71429	666	0.08026
667	-80	-5.71429	667	-0.07716
668	80	5.71429	668	0.07489
669	-80	-5.71429	669	-0.07953
670	80	5.71429	670	0.07782
671	-80	-5.71429	671	-0.07755
672	80	5.71429	672	0.08189
673	-80	-5.71429	673	-0.07688
674	80	5.71429	674	0.07298
675	-80	-5.71429	675	-0.07746
676	80	5.71429	676	0.07871
677	-80	-5.71429	677	-0.07735
678	80	5.71429	678	0.07595
679	-80	-5.71429	679	-0.07495
680	80	5.71429	680	0.07791
681	-80	-5.71429	681	-0.07589
682	80	5.71429	682	0.08251
683	-80	-5.71429	683	-0.07471
684	80	5.71429	684	0.0773
685	-80	-5.71429	685	-0.0767
686	80	5.71429	686	0.07714
687	-80	-5.71429	687	-0.07519
688	80	5.71429	688	0.07899
689	-80	-5.71429	689	-0.07604
690	80	5.71429	690	0.0767
691	-80	-5.71429	691	-0.0778
692	80	5.71429	692	0.07882
693	-80	-5.71429	693	-0.07445
694	80	5.71429	694	0.08347
695	-80	-5.71429	695	-0.07952
696	80	5.71429	696	0.07908
697	-80	-5.71429	697	-0.07905
698	80	5.71429	698	0.07929
699	-80	-5.71429	699	-0.07315
700	80	5.71429	700	0.08088
701	-80	-5.71429	701	-0.07148
702	80	5.71429	702	0.07903
703	-80	-5.71429	703	-0.07624
704	80	5.71429	704	0.07968
705	-80	-5.71429	705	-0.07574
706	80	5.71429	706	0.08617
707	-80	-5.71429	707	-0.08028
708	80	5.71429	708	0.08297
709	-80	-5.71429	709	-0.07339
710	80	5.71429	710	0.07811
711	-80	-5.71429	711	-0.07476
712	80	5.71429	712	0.07694
713	-80	-5.71429	713	-0.07741
714	80	5.71429	714	0.07989
715	-80	-5.71429	715	-0.07691
716	80	5.71429	716	0.08005
717	-80	-5.71429	717	-0.07287
718	80	5.71429	718	0.08015
719	-80	-5.71429	719	-0.07136
720	80	5.71429	720	0.0866
721	-80	-5.71429	721	-0.0769
722	80	5.71429	722	0.07912
723	-80	-5.71429	723	-0.07789
724	80	5.71429	724	0.07891
725	-80	-5.71429	725	-0.0717
726	80	5.71429	726	0.07518
727	-80	-5.71429	727	-0.07472
728	80	5.71429	728	0.08025
729	-80	-5.71429	729	-0.07577
730	80	5.71429	730	0.07806
731	-80	-5.71429	731	-0.08027
732	80	5.71429	732	0.08132
733	-80	-5.71429	733	-0.07615
734	80	5.71429	734	0.08086
735	-80	-5.71429	735	-0.07912
736	80	5.71429	736	0.07981
737	-80	-5.71429	737	-0.07422
738	80	5.71429	738	0.07913
739	-80	-5.71429	739	-0.0779
740	80	5.71429	740	0.07708
741	-80	-5.71429	741	-0.0791
742	80	5.71429	742	0.08018
743	-80	-5.71429	743	-0.08114
744	80	5.71429	744	0.07738
745	-80	-5.71429	745	-0.07688
746	80	5.71429	746	0.07767
747	-80	-5.71429	747	-0.07818
748	80	5.71429	748	0.08223
749	-80	-5.71429	749	-0.07681
750	80	5.71429	750	0.08032
751	-80	-5.71429	751	-0.07989
752	80	5.71429	752	0.07832
753	-80	-5.71429	753	-0.07503
754	80	5.71429	754	0.0803
755	-80	-5.71429	755	-0.07425
756	80	5.71429	756	0.08029
757	-80	-5.71429	757	-0.07833
758	80	5.71429	758	0.07917
759	-80	-5.71429	759	-0.07834
760	80	5.71429	760	0.0796
761	-80	-5.71429	761	-0.07635
762	80	5.71429	762	0.0768
763	-80	-5.71429	763	-0.07307
764	80	5.71429	764	0.07889
765	-80	-5.71429	765	-0.07866
766	80	5.71429	766	0.07665
767	-80	-5.71429	767	-0.0779
768	80	5.71429	768	0.08011
769	-80	-5.71429	769	-0.07823
770	80	5.71429	770	0.07435
771	-80	-5.71429	771	-0.07436
772	80	5.71429	772	0.07665
773	-80	-5.71429	773	-0.07614
774	80	5.71429	774	0.08084
775	-80	-5.71429	775	-0.07298
776	80	5.71429	776	0.0788
777	-80	-5.71429	777	-0.0733
778	80	5.71429	778	0.07897
779	-80	-5.71429	779	-0.07823
780	80	5.71429	780	0.07907
781	-80	-5.71429	781	-0.07789
782	80	5.71429	782	0.07659
783	-80	-5.71429	783	-0.08028
784	80	5.71429	784	0.08081
785	-80	-5.71429	785	-0.08051
786	80	5.71429	786	0.08302
787	-80	-5.71429	787	-0.06989
788	80	5.71429	788	0.08093
789	-80	-5.71429	789	-0.07674
790	80	5.71429	790	0.08104
791	-80	-5.71429	791	-0.07549
792	80	5.71429	792	0.08114
793	-80	-5.71429	793	-0.07888
794	80	5.71429	794	0.07939
795	-80	-5.71429	795	-0.07755
796	80	5.71429	796	0.08141
797	-80	-5.71429	797	-0.07688
798	80	5.71429	798	0.08303
799	-80	-5.71429	799	-0.07546
800	80	5.71429	800	0.07822
801	-80	-5.71429	801	-0.0783
802	80	5.71429	802	0.07937
803	-80	-5.71429	803	-0.07522
804	80	5.71429	804	0.07888
805	-80	-5.71429	805	-0.07893
806	80	5.71429	806	0.08251
807	-80	-5.71429	807	-0.08014
808	80	5.71429	808	0.08042
809	-80	-5.71429	809	-0.07732
810	80	5.71429	810	0.07777
811	-80	-5.71429	811	-0.07416
812	80	5.71429	812	0.08145
813	-80	-5.71429	813	-0.07575
814	80	5.71429	814	0.08004
815	-80	-5.71429	815	-0.07459
816	80	5.71429	816	0.08179
817	-80	-5.71429	817	-0.0738
818	80	5.71429	818	0.07804
819	-80	-5.71429	819	-0.07419
820	80	5.71429	820	0.0847
821	-80	-5.71429	821	-0.07395
822	80	5.71429	822	0.07688
823	-80	-5.71429	823	-0.07761
824	80	5.71429	824	0.07503
825	-80	-5.71429	825	-0.07538
826	80	5.71429	826	0.08117
827	-80	-5.71429	827	-0.07942
828	80	5.71429	828	0.07651
829	-80	-5.71429	829	-0.07438
830	80	5.71429	830	0.08357
831	-80	-5.71429	831	-0.07996
832	80	5.71429	832	0.07937
833	-80	-5.71429	833	-0.07251
834	80	5.71429	834	0.08184
835	-80	-5.71429	835	-0.07585
836	80	5.71429	836	0.07411
837	-80	-5.71429	837	-0.07947
838	80	5.71429	838	0.07914
839	-80	-5.71429	839	-0.07661
840	80	5.71429	840	0.07989
841	-80	-5.71429	841	-0.07779
842	80	5.71429	842	0.07996
843	-80	-5.71429	843	-0.07808
844	80	5.71429	844	0.07768
845	-80	-5.71429	845	-0.0756
846	80	5.71429	846	0.07856
847	-80	-5.71429	847	-0.07653
848	80	5.71429	848	0.08183
849	-80	-5.71429	849	-0.07376
850	80	5.71429	850	0.08189
851	-80	-5.71429	851	-0.07744
852	80	5.71429	852	0.08009
853	-80	-5.71429	853	-0.07722
854	80	5.71429	854	0.08081
855	-80	-5.71429	855	-0.07578
856	80	5.71429	856	0.08306
857	-80	-5.71429	857	-0.07761
858	80	5.71429	858	0.07558
859	-80	-5.71429	859	-0.07771
860	80	5.71429	860	0.0768
861	-80	-5.71429	861	-0.07549
862	80	5.71429	862	0.07868
863	-80	-5.71429	863	-0.0773
864	80	5.71429	864	0.07591
865	-80	-5.71429	865	-0.07879
866	80	5.71429	866	0.08039
867	-80	-5.71429	867	-0.07444
868	80	5.71429	868	0.07747
869	-80	-5.71429	869	-0.07579
870	80	5.71429	870	0.08598
871	-80	-5.71429	871	-0.07357
872	80	5.71429	872	0.07936
873	-80	-5.71429	873	-0.07842
874	80	5.71429	874	0.07963
875	-80	-5.71429	875	-0.07567
876	80	5.71429	876	0.0809
877	-80	-5.71429	877	-0.07754
878	80	5.71429	878	0.07868
879	-80	-5.71429	879	-0.07578
880	80	5.71429	880	0.07876
881	-80	-5.71429	881	-0.07848
882	80	5.71429	882	0.07789
883	-80	-5.71429	883	-0.07574
884	80	5.71429	884	0.07581
885	-80	-5.71429	885	-0.07162
886	80	5.71429	886	0.0791
887	-80	-5.71429	887	-0.07555
888	80	5.71429	888	0.08218
889	-80	-5.71429	889	-0.07386
890	80	5.71429	890	0.07919
891	-80	-5.71429	891	-0.07425
892	80	5.71429	892	0.07875
893	-80	-5.71429	893	-0.07514
894	80	5.71429	894	0.07943
895	-80	-5.71429	895	-0.07469
896	80	5.71429	896	0.08098
897	-80	-5.71429	897	-0.07443
898	80	5.71429	898	0.08046
899	-80	-5.71429	899	-0.07849
900	80	5.71429	900	0.07606
901	-80	-5.71429	901	-0.07471
902	80	5.71429	902	0.07853
903	-80	-5.71429	903	-0.07331
904	80	5.71429	904	0.07815
905	-80	-5.71429	905	-0.07917
906	80	5.71429	906	0.08045
907	-80	-5.71429	907	-0.07685
908	80	5.71429	908	0.07758
909	-80	-5.71429	909	-0.07577
910	80	5.71429	910	0.07965
911	-80	-5.71429	911	-0.07769
912	80	5.71429	912	0.08082
913	-80	-5.71429	913	-0.08161
914	80	5.71429	914	0.07857
915	-80	-5.71429	915	-0.07609
916	80	5.71429	916	0.08066
917	-80	-5.71429	917	-0.07733
918	80	5.71429	918	0.08252
919	-80	-5.71429	919	-0.0714
920	80	5.71429	920	0.0799
921	-80	-5.71429	921	-0.07664
922	80	5.71429	922	0.07971
923	-80	-5.71429	923	-0.07638
924	80	5.71429	924	0.07974
925	-80	-5.71429	925	-0.07281
926	80	5.71429	926	0.07976
927	-80	-5.71429	927	-0.07683
928	80	5.71429	928	0.07654
929	-80	-5.71429	929	-0.07954
930	80	5.71429	930	0.0835
931	-80	-5.71429	931	-0.07497
932	80	5.71429	932	0.0787
933	-80	-5.71429	933	-0.07541
934	80	5.71429	934	0.08138
935	-80	-5.71429	935	-0.07738
936	80	5.71429	936	0.07705
937	-80	-5.71429	937	-0.07747
938	80	5.71429	938	0.08091
939	-80	-5.71429	939	-0.0745
940	80	5.71429	940	0.08067
941	-80	-5.71429	941	-0.07777
942	80	5.71429	942	0.07801
943	-80	-5.71429	943	-0.07947
944	80	5.71429	944	0.0817
945	-80	-5.71429	945	-0.07643
946	80	5.71429	946	0.07705
947	-80	-5.71429	947	-0.07447
948	80	5.71429	948	0.08357
949	-80	-5.71429	949	-0.07851
950	80	5.71429	950	0.07365
951	-80	-5.71429	951	-0.07951
952	80	5.71429	952	0.08504
953	-80	-5.71429	953	-0.07309
954	80	5.71429	954	0.0829
955	-80	-5.71429	955	-0.07837
956	80	5.71429	956	0.07452
957	-80	-5.71429	957	-0.07758
958	80	5.71429	958	0.07916
959	-80	-5.71429	959	-0.07215
960	80	5.71429	960	0.08189
961	-80	-5.71429	961	-0.07733
962	80	5.71429	962	0.08047
963	-80	-5.71429	963	-0.07602
964	80	5.71429	964	0.07698
965	-80	-5.71429	965	-0.07507
966	80	5.71429	966	0.08192
967	-80	-5.71429	967	-0.07381
968	80	5.71429	968	0.07974
969	-80	-5.71429	969	-0.07707
970	80	5.71429	970	0.08617
971	-80	-5.71429	971	-0.07832
972	80	5.71429	972	0.07431
973	-80	-5.71429	973	-0.08057
974	80	5.71429	974	0.07843
975	-80	-5.71429	975	-0.07833
976	80	5.71429	976	0.0799
977	-80	-5.71429	977	-0.07888
978	80	5.71429	978	0.08046
979	-80	-5.71429	979	-0.07338
980	80	5.71429	980	0.07687
981	-80	-5.71429	981	-0.07854
982	80	5.71429	982	0.07799
983	-80	-5.71429	983	-0.07158
984	80	5.71429	984	0.08015
985	-80	-5.71429	985	-0.0779
986	80	5.71429	986	0.07801
987	-80	-5.71429	987	-0.07598
988	80	5.71429	988	0.07968
989	-80	-5.71429	989	-0.07285
990	80	5.71429	990	0.07804
991	-80	-5.71429	991	-0.07914
992	80	5.71429	992	0.08334
993	-80	-5.71429	993	-0.07608
994	80	5.71429	994	0.07756
995	-80	-5.71429	995	-0.07965
996	80	5.71429	996	0.08195
997	-80	-5.71429	997	-0.07566
998	80	5.71429	998	0.07825
999	-80	-5.71429	999	-0.07855
1000	80	5.71429	1000	0.07788
1001	-80	-5.71429	1001	-0.07736
1002	80	5.71429	1002	0.07968
1003	-80	-5.71429	1003	-0.07706
1004	80	5.71429	1004	0.08569
1005	-80	-5.71429	1005	-0.07702
1006	80	5.71429	1006	0.07853
1007	-80	-5.71429	1007	-0.07519
1008	80	5.71429	1008	0.07433
1009	-80	-5.71429	1009	-0.07662
1010	80	5.71429	1010	0.08263
1011	-80	-5.71429	1011	-0.07201
1012	80	5.71429	1012	0.07745
1013	-80	-5.71429	1013	-0.08086
1014	80	5.71429	1014	0.07808
1015	-80	-5.71429	1015	-0.07333
1016	80	5.71429	1016	0.07768
1017	-80	-5.71429	1017	-0.07473
1018	80	5.71429	1018	0.08182
1019	-80	-5.71429	1019	-0.07443
1020	80	5.71429	1020	0.07937
1021	-80	-5.71429	1021	-0.0773
1022	80	5.71429	1022	0.08189
1023	-80	-5.71429	1023	-0.07655
1024	80	5.71429	1024	0.07898
1025	-80	-5.71429	1025	-0.07492
1026	80	5.71429	1026	0.07731
1027	-80	-5.71429	1027	-0.07754
1028	80	5.71429	1028	0.07811
1029	-80	-5.71429	1029	-0.07438
1030	80	5.71429	1030	0.08133
1031	-80	-5.71429	1031	-0.07505
1032	80	5.71429	1032	0.07976
1033	-80	-5.71429	1033	-0.07435
1034	80	5.71429	1034	0.07391
1035	-80	-5.71429	1035	-0.07831
1036	80	5.71429	1036	0.07651
1037	-80	-5.71429	1037	-0.07768
1038	80	5.71429	1038	0.0826
1039	-80	-5.71429	1039	-0.07477
1040	80	5.71429	1040	0.07716
1041	-80	-5.71429	1041	-0.07799
1042	80	5.71429	1042	0.07906
1043	-80	-5.71429	1043	-0.07844
1044	80	5.71429	1044	0.08148
1045	-80	-5.71429	1045	-0.0745
1046	80	5.71429	1046	0.08021
1047	-80	-5.71429	1047	-0.07612
1048	80	5.71429	1048	0.07716
1049	-80	-5.71429	1049	-0.07929
1050	80	5.71429	1050	0.07469
1051	-80	-5.71429	1051	-0.07481
1052	80	5.71429	1052	0.07737
1053	-80	-5.71429	1053	-0.07775
1054	80	5.71429	1054	0.07981
1055	-80	-5.71429	1055	-0.07639
1056	80	5.71429	1056	0.08154
1057	-80	-5.71429	1057	-0.07732
1058	80	5.71429	1058	0.07566
1059	-80	-5.71429	1059	-0.07167
1060	80	5.71429	1060	0.08077
1061	-80	-5.71429	1061	-0.08116
1062	80	5.71429	1062	0.07727
1063	-80	-5.71429	1063	-0.07683
1064	80	5.71429	1064	0.0736
1065	-80	-5.71429	1065	-0.08108
1066	80	5.71429	1066	0.07566
1067	-80	-5.71429	1067	-0.07882
1068	80	5.71429	1068	0.08038
1069	-80	-5.71429	1069	-0.07578
1070	80	5.71429	1070	0.07847
1071	-80	-5.71429	1071	-0.0772
1072	80	5.71429	1072	0.07891
1073	-80	-5.71429	1073	-0.0765
1074	80	5.71429	1074	0.0789
1075	-80	-5.71429	1075	-0.07646
1076	80	5.71429	1076	0.07713
1077	-80	-5.71429	1077	-0.08068
1078	80	5.71429	1078	0.07998
1079	-80	-5.71429	1079	-0.07936
1080	80	5.71429	1080	0.0787
1081	-80	-5.71429	1081	-0.07335
1082	80	5.71429	1082	0.08007
1083	-80	-5.71429	1083	-0.08159
1084	80	5.71429	1084	0.08292
1085	-80	-5.71429	1085	-0.07494
1086	80	5.71429	1086	0.07723
1087	-80	-5.71429	1087	-0.07543
1088	80	5.71429	1088	0.07858
1089	-80	-5.71429	1089	-0.07789
1090	80	5.71429	1090	0.07808
1091	-80	-5.71429	1091	-0.07928
1092	80	5.71429	1092	0.08287
1093	-80	-5.71429	1093	-0.0787
1094	80	5.71429	1094	0.08015
1095	-80	-5.71429	1095	-0.07844
1096	80	5.71429	1096	0.08076
1097	-80	-5.71429	1097	-0.07311
1098	80	5.71429	1098	0.07972
1099	-80	-5.71429	1099	-0.07781
1100	80	5.71429	1100	0.08023
1101	-80	-5.71429	1101	-0.07258
1102	80	5.71429	1102	0.0775
1103	-80	-5.71429	1103	-0.07991
1104	80	5.71429	1104	0.08016
1105	-80	-5.71429	1105	-0.07533
1106	80	5.71429	1106	0.0751
1107	-80	-5.71429	1107	-0.07801
1108	80	5.71429	1108	0.07621
1109	-80	-5.71429	1109	-0.07376
1110	80	5.71429	1110	0.0792
1111	-80	-5.71429	1111	-0.07623
1112	80	5.71429	1112	0.08509
1113	-80	-5.71429	1113	-0.07574
1114	80	5.71429	1114	0.08047
1115	-80	-5.71429	1115	-0.07544
1116	80	5.71429	1116	0.07579
1117	-80	-5.71429	1117	-0.07531
1118	80	5.71429	1118	0.07957
1119	-80	-5.71429	1119	-0.07501
1120	80	5.71429	1120	0.08241
1121	-80	-5.71429	1121	-0.07388
1122	80	5.71429	1122	0.08031
1123	-80	-5.71429	1123	-0.07895
1124	80	5.71429	1124	0.07888
1125	-80	-5.71429	1125	-0.07635
1126	80	5.71429	1126	0.08061
1127	-80	-5.71429	1127	-0.07548
1128	80	5.71429	1128	0.08216
1129	-80	-5.71429	1129	-0.07724
1130	80	5.71429	1130	0.08338
1131	-80	-5.71429	1131	-0.07622
1132	80	5.71429	1132	0.07955
1133	-80	-5.71429	1133	-0.07401
1134	80	5.71429	1134	0.07916
1135	-80	-5.71429	1135	-0.08241
1136	80	5.71429	1136	0.07897
1137	-80	-5.71429	1137	-0.07286
1138	80	5.71429	1138	0.07783
1139	-80	-5.71429	1139	-0.07446
1140	80	5.71429	1140	0.07993
1141	-80	-5.71429	1141	-0.07853
1142	80	5.71429	1142	0.07763
1143	-80	-5.71429	1143	-0.07608
1144	80	5.71429	1144	0.07432
1145	-80	-5.71429	1145	-0.07385
1146	80	5.71429	1146	0.08153
1147	-80	-5.71429	1147	-0.0832
1148	80	5.71429	1148	0.07931
1149	-80	-5.71429	1149	-0.07853
1150	80	5.71429	1150	0.07781
1151	-80	-5.71429	1151	-0.07973
1152	80	5.71429	1152	0.07829
1153	-80	-5.71429	1153	-0.07698
1154	80	5.71429	1154	0.07762
1155	-80	-5.71429	1155	-0.07955
1156	80	5.71429	1156	0.07827
1157	-80	-5.71429	1157	-0.0741
1158	80	5.71429	1158	0.07774
1159	-80	-5.71429	1159	-0.07692
1160	80	5.71429	1160	0.07371
1161	-80	-5.71429	1161	-0.08333
1162	80	5.71429	1162	0.0794
1163	-80	-5.71429	1163	-0.07445
1164	80	5.71429	1164	0.07937
1165	-80	-5.71429	1165	-0.07654
1166	80	5.71429	1166	0.08046
1167	-80	-5.71429	1167	-0.07766
1168	80	5.71429	1168	0.07949
1169	-80	-5.71429	1169	-0.07419
1170	80	5.71429	1170	0.08138
1171	-80	-5.71429	1171	-0.07627
1172	80	5.71429	1172	0.07615
1173	-80	-5.71429	1173	-0.07603
1174	80	5.71429	1174	0.07741
1175	-80	-5.71429	1175	-0.07726
1176	80	5.71429	1176	0.07804
1177	-80	-5.71429	1177	-0.07413
1178	80	5.71429	1178	0.07919
1179	-80	-5.71429	1179	-0.07828
1180	80	5.71429	1180	0.07947
1181	-80	-5.71429	1181	-0.07402
1182	80	5.71429	1182	0.07955
1183	-80	-5.71429	1183	-0.07289
1184	80	5.71429	1184	0.08043
1185	-80	-5.71429	1185	-0.07882
1186	80	5.71429	1186	0.0767
1187	-80	-5.71429	1187	-0.07679
1188	80	5.71429	1188	0.08116
1189	-80	-5.71429	1189	-0.08084
1190	80	5.71429	1190	0.07683
1191	-80	-5.71429	1191	-0.07333
1192	80	5.71429	1192	0.07816
1193	-80	-5.71429	1193	-0.07755
1194	80	5.71429	1194	0.07951
1195	-80	-5.71429	1195	-0.07734
1196	80	5.71429	1196	0.08326
1197	-80	-5.71429	1197	-0.0765
1198	80	5.71429	1198	0.08262
1199	-80	-5.71429	1199	-0.07446
1200	80	5.71429	1200	0.07554
1201	-80	-5.71429	1201	-0.07796
1202	80	5.71429	1202	0.08059
1203	-80	-5.71429	1203	-0.07483
1204	80	5.71429	1204	0.08122
1205	-80	-5.71429	1205	-0.07741
1206	80	5.71429	1206	0.07608
1207	-80	-5.71429	1207	-0.07629
1208	80	5.71429	1208	0.08034
1209	-80	-5.71429	1209	-0.0769
1210	80	5.71429	1210	0.08444
1211	-80	-5.71429	1211	-0.07693
1212	80	5.71429	1212	0.07889
1213	-80	-5.71429	1213	-0.07618
1214	80	5.71429	1214	0.07815
1215	-80	-5.71429	1215	-0.07791
1216	80	5.71429	1216	0.08141
1217	-80	-5.71429	1217	-0.0753
1218	80	5.71429	1218	0.08268
1219	-80	-5.71429	1219	-0.07286
1220	80	5.71429	1220	0.079
1221	-80	-5.71429	1221	-0.08059
1222	80	5.71429	1222	0.07765
1223	-80	-5.71429	1223	-0.07155
1224	80	5.71429	1224	0.07746
1225	-80	-5.71429	1225	-0.07891
1226	80	5.71429	1226	0.07975
1227	-80	-5.71429	1227	-0.07596
1228	80	5.71429	1228	0.08446
1229	-80	-5.71429	1229	-0.07763
1230	80	5.71429	1230	0.07676
1231	-80	-5.71429	1231	-0.07451
1232	80	5.71429	1232	0.08001
1233	-80	-5.71429	1233	-0.07326
1234	80	5.71429	1234	0.07746
1235	-80	-5.71429	1235	-0.07403
1236	80	5.71429	1236	0.07827
1237	-80	-5.71429	1237	-0.07205
1238	80	5.71429	1238	0.07643
1239	-80	-5.71429	1239	-0.07724
1240	80	5.71429	1240	0.08064
1241	-80	-5.71429	1241	-0.0774
1242	80	5.71429	1242	0.07613
1243	-80	-5.71429	1243	-0.0726
1244	80	5.71429	1244	0.07354
1245	-80	-5.71429	1245	-0.07462
1246	80	5.71429	1246	0.07704
1247	-80	-5.71429	1247	-0.07501
1248	80	5.71429	1248	0.08015
1249	-80	-5.71429	1249	-0.07237
1250	80	5.71429	1250	0.07687
1251	-80	-5.71429	1251	-0.08081
1252	80	5.71429	1252	0.08085
1253	-80	-5.71429	1253	-0.07353
1254	80	5.71429	1254	0.07795
1255	-80	-5.71429	1255	-0.07466
1256	80	5.71429	1256	0.07983
1257	-80	-5.71429	1257	-0.07494
1258	80	5.71429	1258	0.07487
1259	-80	-5.71429	1259	-0.076
1260	80	5.71429	1260	0.07997
1261	-80	-5.71429	1261	-0.08014
1262	80	5.71429	1262	0.08309
1263	-80	-5.71429	1263	-0.07838
1264	80	5.71429	1264	0.07883
1265	-80	-5.71429	1265	-0.07833
1266	80	5.71429	1266	0.0772
1267	-80	-5.71429	1267	-0.07711
1268	80	5.71429	1268	0.08189
1269	-80	-5.71429	1269	-0.07739
1270	80	5.71429	1270	0.08038
1271	-80	-5.71429	1271	-0.07784
1272	80	5.71429	1272	0.08015
1273	-80	-5.71429	1273	-0.07861
1274	80	5.71429	1274	0.07979
1275	-80	-5.71429	1275	-0.07355
1276	80	5.71429	1276	0.08189
1277	-80	-5.71429	1277	-0.0804
1278	80	5.71429	1278	0.0795
1279	-80	-5.71429	1279	-0.08081
1280	80	5.71429	1280	0.08072
1281	-80	-5.71429	1281	-0.07733
1282	80	5.71429	1282	0.08001
1283	-80	-5.71429	1283	-0.07573
1284	80	5.71429	1284	0.07896
1285	-80	-5.71429	1285	-0.07531
1286	80	5.71429	1286	0.0783
1287	-80	-5.71429	1287	-0.07412
1288	80	5.71429	1288	0.08264
1289	-80	-5.71429	1289	-0.07667
1290	80	5.71429	1290	0.07409
1291	-80	-5.71429	1291	-0.07632
1292	80	5.71429	1292	0.07574
1293	-80	-5.71429	1293	-0.07666
1294	80	5.71429	1294	0.07862
1295	-80	-5.71429	1295	-0.07913
1296	80	5.71429	1296	0.08232
1297	-80	-5.71429	1297	-0.0741
1298	80	5.71429	1298	0.07681
1299	-80	-5.71429	1299	-0.07941
1300	80	5.71429	1300	0.07818
1301	-80	-5.71429	1301	-0.07235
1302	80	5.71429	1302	0.0776
1303	-80	-5.71429	1303	-0.08013
1304	80	5.71429	1304	0.07647
1305	-80	-5.71429	1305	-0.07449
1306	80	5.71429	1306	0.07863
1307	-80	-5.71429	1307	-0.07607
1308	80	5.71429	1308	0.07913
1309	-80	-5.71429	1309	-0.07938
1310	80	5.71429	1310	0.08064
1311	-80	-5.71429	1311	-0.07263
1312	80	5.71429	1312	0.08315
1313	-80	-5.71429	1313	-0.08082
1314	80	5.71429	1314	0.08228
1315	-80	-5.71429	1315	-0.07419
1316	80	5.71429	1316	0.0853
1317	-80	-5.71429	1317	-0.07259
1318	80	5.71429	1318	0.07503
1319	-80	-5.71429	1319	-0.07482
1320	80	5.71429	1320	0.08023
1321	-80	-5.71429	1321	-0.07407
1322	80	5.71429	1322	0.08043
1323	-80	-5.71429	1323	-0.07709
1324	80	5.71429	1324	0.0773
1325	-80	-5.71429	1325	-0.0803
1326	80	5.71429	1326	0.07935
1327	-80	-5.71429	1327	-0.08167
1328	80	5.71429	1328	0.07598
1329	-80	-5.71429	1329	-0.08019
1330	80	5.71429	1330	0.07954
1331	-80	-5.71429	1331	-0.08142
1332	80	5.71429	1332	0.08062
1333	-80	-5.71429	1333	-0.07965
1334	80	5.71429	1334	0.07742
1335	-80	-5.71429	1335	-0.08139
1336	80	5.71429	1336	0.07856
1337	-80	-5.71429	1337	-0.07471
1338	80	5.71429	1338	0.08172
1339	-80	-5.71429	1339	-0.07465
1340	80	5.71429	1340	0.07534
1341	-80	-5.71429	1341	-0.07832
1342	80	5.71429	1342	0.07447
1343	-80	-5.71429	1343	-0.08024
1344	80	5.71429	1344	0.07546
1345	-80	-5.71429	1345	-0.07718
1346	80	5.71429	1346	0.0782
1347	-80	-5.71429	1347	-0.08229
1348	80	5.71429	1348	0.07976
1349	-80	-5.71429	1349	-0.0757
1350	80	5.71429	1350	0.07918
1351	-80	-5.71429	1351	-0.07683
1352	80	5.71429	1352	0.08213
1353	-80	-5.71429	1353	-0.07988
1354	80	5.71429	1354	0.08274
1355	-80	-5.71429	1355	-0.07651
1356	80	5.71429	1356	0.07763
1357	-80	-5.71429	1357	-0.07547
1358	80	5.71429	1358	0.08342
1359	-80	-5.71429	1359	-0.07848
1360	80	5.71429	1360	0.07724
1361	-80	-5.71429	1361	-0.07294
1362	80	5.71429	1362	0.08229
1363	-80	-5.71429	1363	-0.07475
1364	80	5.71429	1364	0.08036
1365	-80	-5.71429	1365	-0.07287
1366	80	5.71429	1366	0.07856
1367	-80	-5.71429	1367	-0.07612
1368	80	5.71429	1368	0.07386
1369	-80	-5.71429	1369	-0.07796
1370	80	5.71429	1370	0.08181
1371	-80	-5.71429	1371	-0.07465
1372	80	5.71429	1372	0.07895
1373	-80	-5.71429	1373	-0.07732
1374	80	5.71429	1374	0.07792
1375	-80	-5.71429	1375	-0.0762
1376	80	5.71429	1376	0.07923
1377	-80	-5.71429	1377	-0.07271
1378	80	5.71429	1378	0.08148
1379	-80	-5.71429	1379	-0.07816
1380	80	5.71429	1380	0.07638
1381	-80	-5.71429	1381	-0.0763
1382	80	5.71429	1382	0.08174
1383	-80	-5.71429	1383	-0.07633
1384	80	5.71429	1384	0.07655
1385	-80	-5.71429	1385	-0.08041
1386	80	5.71429	1386	0.08189
1387	-80	-5.71429	1387	-0.07853
1388	80	5.71429	1388	0.07786
1389	-80	-5.71429	1389	-0.0802
1390	80	5.71429	1390	0.07888
1391	-80	-5.71429	1391	-0.07816
1392	80	5.71429	1392	0.07858
1393	-80	-5.71429	1393	-0.0783
1394	80	5.71429	1394	0.07966
1395	-80	-5.71429	1395	-0.07772
1396	80	5.71429	1396	0.07896
1397	-80	-5.71429	1397	-0.07313
1398	80	5.71429	1398	0.07553
1399	-80	-5.71429	1399	-0.0761
1400	80	5.71429	1400	0.07888
1401	-80	-5.71429	1401	-0.07288
1402	80	5.71429	1402	0.08138
1403	-80	-5.71429	1403	-0.08011
1404	80	5.71429	1404	0.08041
1405	-80	-5.71429	1405	-0.0731
1406	80	5.71429	1406	0.07923
1407	-80	-5.71429	1407	-0.07761
1408	80	5.71429	1408	0.08069
1409	-80	-5.71429	1409	-0.07332
1410	80	5.71429	1410	0.07306
1411	-80	-5.71429	1411	-0.07836
1412	80	5.71429	1412	0.08024
1413	-80	-5.71429	1413	-0.07742
1414	80	5.71429	1414	0.07707
1415	-80	-5.71429	1415	-0.07247
1416	80	5.71429	1416	0.07923
1417	-80	-5.71429	1417	-0.07888
1418	80	5.71429	1418	0.07768
1419	-80	-5.71429	1419	-0.07934
1420	80	5.71429	1420	0.08019
1421	-80	-5.71429	1421	-0.075
1422	80	5.71429	1422	0.07484
1423	-80	-5.71429	1423	-0.07576
1424	80	5.71429	1424	0.07821
1425	-80	-5.71429	1425	-0.07965
1426	80	5.71429	1426	0.08276
1427	-80	-5.71429	1427	-0.07808
1428	80	5.71429	1428	0.07743
1429	-80	-5.71429	1429	-0.07674
1430	80	5.71429	1430	0.08143
1431	-80	-5.71429	1431	-0.07684
1432	80	5.71429	1432	0.07806
1433	-80	-5.71429	1433	-0.07565
1434	80	5.71429	1434	0.07973
1435	-80	-5.71429	1435	-0.07676
1436	80	5.71429	1436	0.0782
1437	-80	-5.71429	1437	-0.07459
1438	80	5.71429	1438	0.07759
1439	-80	-5.71429	1439	-0.07606
1440	80	5.71429	1440	0.07921
1441	-80	-5.71429	1441	-0.07695
1442	80	5.71429	1442	0.0827
1443	-80	-5.71429	1443	-0.07783
1444	80	5.71429	1444	0.07806
1445	-80	-5.71429	1445	-0.07307
1446	80	5.71429	1446	0.08033
1447	-80	-5.71429	1447	-0.07871
1448	80	5.71429	1448	0.07608
1449	-80	-5.71429	1449	-0.0753
1450	80	5.71429	1450	0.07901
1451	-80	-5.71429	1451	-0.06805
1452	80	5.71429	1452	0.07744
1453	-80	-5.71429	1453	-0.07729
1454	80	5.71429	1454	0.07708
1455	-80	-5.71429	1455	-0.07439
1456	80	5.71429	1456	0.07784
1457	-80	-5.71429	1457	-0.07586
1458	80	5.71429	1458	0.08074
1459	-80	-5.71429	1459	-0.07036
1460	80	5.71429	1460	0.07982
1461	-80	-5.71429	1461	-0.07188
1462	80	5.71429	1462	0.07648
1463	-80	-5.71429	1463	-0.07945
1464	80	5.71429	1464	0.08376
1465	-80	-5.71429	1465	-0.0728
1466	80	5.71429	1466	0.07686
1467	-80	-5.71429	1467	-0.07697
1468	80	5.71429	1468	0.08146
1469	-80	-5.71429	1469	-0.07875
1470	80	5.71429	1470	0.07699
1471	-80	-5.71429	1471	-0.07509
1472	80	5.71429	1472	0.08326
1473	-80	-5.71429	1473	-0.07549
1474	80	5.71429	1474	0.07968
1475	-80	-5.71429	1475	-0.07391
1476	80	5.71429	1476	0.07958
1477	-80	-5.71429	1477	-0.07851
1478	80	5.71429	1478	0.08155
1479	-80	-5.71429	1479	-0.07465
1480	80	5.71429	1480	0.07807
1481	-80	-5.71429	1481	-0.07815
1482	80	5.71429	1482	0.07402
1483	-80	-5.71429	1483	-0.07436
1484	80	5.71429	1484	0.08267
1485	-80	-5.71429	1485	-0.07308
1486	80	5.71429	1486	0.08003
1487	-80	-5.71429	1487	-0.07594
1488	80	5.71429	1488	0.08041
1489	-80	-5.71429	1489	-0.07344
1490	80	5.71429	1490	0.08282
1491	-80	-5.71429	1491	-0.07484
1492	80	5.71429	1492	0.07991
1493	-80	-5.71429	1493	-0.07872
1494	80	5.71429	1494	0.08201
1495	-80	-5.71429	1495	-0.07682
1496	80	5.71429	1496	0.07985
1497	-80	-5.71429	1497	-0.08111
1498	80	5.71429	1498	0.08299
1499	-80	-5.71429	1499	-0.07448
1500	80	5.71429	1500	0.08024
1501	-80	-5.71429	1501	-0.07965
1502	80	5.71429	1502	0.07726
1503	-80	-5.71429	1503	-0.07539
1504	80	5.71429	1504	0.07879
1505	-80	-5.71429	1505	-0.07624
1506	80	5.71429	1506	0.08238
1507	-80	-5.71429	1507	-0.07745
1508	80	5.71429	1508	0.08007
1509	-80	-5.71429	1509	-0.07824
1510	80	5.71429	1510	0.08337
1511	-80	-5.71429	1511	-0.07347
1512	80	5.71429	1512	0.08026
1513	-80	-5.71429	1513	-0.07579
1514	80	5.71429	1514	0.08007
1515	-80	-5.71429	1515	-0.07075
1516	80	5.71429	1516	0.07818
1517	-80	-5.71429	1517	-0.0757
1518	80	5.71429	1518	0.077
1519	-80	-5.71429	1519	-0.08202
1520	80	5.71429	1520	0.07869
1521	-80	-5.71429	1521	-0.07529
1522	80	5.71429	1522	0.08275
1523	-80	-5.71429	1523	-0.08233
1524	80	5.71429	1524	0.08076
1525	-80	-5.71429	1525	-0.06896
1526	80	5.71429	1526	0.07967
1527	-80	-5.71429	1527	-0.08259
1528	80	5.71429	1528	0.07779
1529	-80	-5.71429	1529	-0.0789
1530	80	5.71429	1530	0.0787
1531	-80	-5.71429	1531	-0.07237
1532	80	5.71429	1532	0.08088
1533	-80	-5.71429	1533	-0.07409
1534	80	5.71429	1534	0.08256
1535	-80	-5.71429	1535	-0.07471
1536	80	5.71429	1536	0.07753
1537	-80	-5.71429	1537	-0.07757
1538	80	5.71429	1538	0.08065
1539	-80	-5.71429	1539	-0.07363
1540	80	5.71429	1540	0.07749
1541	-80	-5.71429	1541	-0.07245
1542	80	5.71429	1542	0.07958
1543	-80	-5.71429	1543	-0.07581
1544	80	5.71429	1544	0.0812
1545	-80	-5.71429	1545	-0.07337
1546	80	5.71429	1546	0.07964
1547	-80	-5.71429	1547	-0.07754
1548	80	5.71429	1548	0.07839
1549	-80	-5.71429	1549	-0.07603
1550	80	5.71429	1550	0.08067
1551	-80	-5.71429	1551	-0.07509
1552	80	5.71429	1552	0.08049
1553	-80	-5.71429	1553	-0.07283
1554	80	5.71429	1554	0.07668
1555	-80	-5.71429	1555	-0.07376
1556	80	5.71429	1556	0.08082
1557	-80	-5.71429	1557	-0.07619
1558	80	5.71429	1558	0.08055
1559	-80	-5.71429	1559	-0.07369
1560	80	5.71429	1560	0.08327
1561	-80	-5.71429	1561	-0.07987
1562	80	5.71429	1562	0.0794
1563	-80	-5.71429	1563	-0.07505
1564	80	5.71429	1564	0.07311
1565	-80	-5.71429	1565	-0.07434
1566	80	5.71429	1566	0.0809
1567	-80	-5.71429	1567	-0.07928
1568	80	5.71429	1568	0.08292
1569	-80	-5.71429	1569	-0.07401
1570	80	5.71429	1570	0.08159
1571	-80	-5.71429	1571	-0.07898
1572	80	5.71429	1572	0.08167
1573	-80	-5.71429	1573	-0.07453
1574	80	5.71429	1574	0.07749
1575	-80	-5.71429	1575	-0.07801
1576	80	5.71429	1576	0.07768
1577	-80	-5.71429	1577	-0.07401
1578	80	5.71429	1578	0.07944
1579	-80	-5.71429	1579	-0.08055
1580	80	5.71429	1580	0.0807
1581	-80	-5.71429	1581	-0.07622
1582	80	5.71429	1582	0.08153
1583	-80	-5.71429	1583	-0.07514
1584	80	5.71429	1584	0.07805
1585	-80	-5.71429	1585	-0.07776
1586	80	5.71429	1586	0.07643
1587	-80	-5.71429	1587	-0.0773
1588	80	5.71429	1588	0.08283
1589	-80	-5.71429	1589	-0.07882
1590	80	5.71429	1590	0.08202
1591	-80	-5.71429	1591	-0.07799
1592	80	5.71429	1592	0.07723
1593	-80	-5.71429	1593	-0.07238
1594	80	5.71429	1594	0.08112
1595	-80	-5.71429	1595	-0.07054
1596	80	5.71429	1596	0.08007
1597	-80	-5.71429	1597	-0.07487
1598	80	5.71429	1598	0.0769
1599	-80	-5.71429	1599	-0.07344
1600	80	5.71429	1600	0.08336
1601	-80	-5.71429	1601	-0.07919
1602	80	5.71429	1602	0.08521
1603	-80	-5.71429	1603	-0.07562
1604	80	5.71429	1604	0.07742
1605	-80	-5.71429	1605	-0.07666
1606	80	5.71429	1606	0.08004
1607	-80	-5.71429	1607	-0.07909
1608	80	5.71429	1608	0.07757
1609	-80	-5.71429	1609	-0.07499
1610	80	5.71429	1610	0.07738
1611	-80	-5.71429	1611	-0.07488
1612	80	5.71429	1612	0.07898
1613	-80	-5.71429	1613	-0.07286
1614	80	5.71429	1614	0.0768
1615	-80	-5.71429	1615	-0.07921
1616	80	5.71429	1616	0.07968
1617	-80	-5.71429	1617	-0.07454
1618	80	5.71429	1618	0.0802
1619	-80	-5.71429	1619	-0.07702
1620	80	5.71429	1620	0.07791
1621	-80	-5.71429	1621	-0.07802
1622	80	5.71429	1622	0.07768
1623	-80	-5.71429	1623	-0.07846
1624	80	5.71429	1624	0.0774
1625	-80	-5.71429	1625	-0.07858
1626	80	5.71429	1626	0.0788
1627	-80	-5.71429	1627	-0.07977
1628	80	5.71429	1628	0.08247
1629	-80	-5.71429	1629	-0.07643
1630	80	5.71429	1630	0.07594
1631	-80	-5.71429	1631	-0.0739
1632	80	5.71429	1632	0.07939
1633	-80	-5.71429	1633	-0.07954
1634	80	5.71429	1634	0.07855
1635	-80	-5.71429	1635	-0.07536
1636	80	5.71429	1636	0.07891
1637	-80	-5.71429	1637	-0.077
1638	80	5.71429	1638	0.07743
1639	-80	-5.71429	1639	-0.07645
1640	80	5.71429	1640	0.07761
1641	-80	-5.71429	1641	-0.07209
1642	80	5.71429	1642	0.0757
1643	-80	-5.71429	1643	-0.07633
1644	80	5.71429	1644	0.07899
1645	-80	-5.71429	1645	-0.0731
1646	80	5.71429	1646	0.08164
1647	-80	-5.71429	1647	-0.07694
1648	80	5.71429	1648	0.07962
1649	-80	-5.71429	1649	-0.07662
1650	80	5.71429	1650	0.08104
1651	-80	-5.71429	1651	-0.07492
1652	80	5.71429	1652	0.07945
1653	-80	-5.71429	1653	-0.0763
1654	80	5.71429	1654	0.07648
1655	-80	-5.71429	1655	-0.07357
1656	80	5.71429	1656	0.07622
1657	-80	-5.71429	1657	-0.07539
1658	80	5.71429	1658	0.08199
1659	-80	-5.71429	1659	-0.07366
1660	80	5.71429	1660	0.08176
1661	-80	-5.71429	1661	-0.07905
1662	80	5.71429	1662	0.08151
1663	-80	-5.71429	1663	-0.07538
1664	80	5.71429	1664	0.07745
1665	-80	-5.71429	1665	-0.07833
1666	80	5.71429	1666	0.07864
1667	-80	-5.71429	1667	-0.08088
1668	80	5.71429	1668	0.08079
1669	-80	-5.71429	1669	-0.07514
1670	80	5.71429	1670	0.07498
1671	-80	-5.71429	1671	-0.07792
1672	80	5.71429	1672	0.07856
1673	-80	-5.71429	1673	-0.07486
1674	80	5.71429	1674	0.07849
1675	-80	-5.71429	1675	-0.07495
1676	80	5.71429	1676	0.08145
1677	-80	-5.71429	1677	-0.07739
1678	80	5.71429	1678	0.08253
1679	-80	-5.71429	1679	-0.07342
1680	80	5.71429	1680	0.07659
1681	-80	-5.71429	1681	-0.07776
1682	80	5.71429	1682	0.07508
1683	-80	-5.71429	1683	-0.07819
1684	80	5.71429	1684	0.08189
1685	-80	-5.71429	1685	-0.07799
1686	80	5.71429	1686	0.08387
1687	-80	-5.71429	1687	-0.08239
1688	80	5.71429	1688	0.08367
1689	-80	-5.71429	1689	-0.07901
1690	80	5.71429	1690	0.08122
1691	-80	-5.71429	1691	-0.07579
1692	80	5.71429	1692	0.07998
1693	-80	-5.71429	1693	-0.07513
1694	80	5.71429	1694	0.08124
1695	-80	-5.71429	1695	-0.07508
1696	80	5.71429	1696	0.07502
1697	-80	-5.71429	1697	-0.07503
1698	80	5.71429	1698	0.07802
1699	-80	-5.71429	1699	-0.07481
1700	80	5.71429	1700	0.0766
1701	-80	-5.71429	1701	-0.07751
1702	80	5.71429	1702	0.08109
1703	-80	-5.71429	1703	-0.07581
1704	80	5.71429	1704	0.08122
1705	-80	-5.71429	1705	-0.07736
1706	80	5.71429	1706	0.08141
1707	-80	-5.71429	1707	-0.07353
1708	80	5.71429	1708	0.07864
1709	-80	-5.71429	1709	-0.07519
1710	80	5.71429	1710	0.07972
1711	-80	-5.71429	1711	-0.07277
1712	80	5.71429	1712	0.07547
1713	-80	-5.71429	1713	-0.08009
1714	80	5.71429	1714	0.07795
1715	-80	-5.71429	1715	-0.07977
1716	80	5.71429	1716	0.07565
1717	-80	-5.71429	1717	-0.07262
1718	80	5.71429	1718	0.07898
1719	-80	-5.71429	1719	-0.07645
1720	80	5.71429	1720	0.08086
1721	-80	-5.71429	1721	-0.07184
1722	80	5.71429	1722	0.07983
1723	-80	-5.71429	1723	-0.07582
1724	80	5.71429	1724	0.08197
1725	-80	-5.71429	1725	-0.07711
1726	80	5.71429	1726	0.07701
1727	-80	-5.71429	1727	-0.07759
1728	80	5.71429	1728	0.08157
1729	-80	-5.71429	1729	-0.07373
1730	80	5.71429	1730	0.07767
1731	-80	-5.71429	1731	-0.07432
1732	80	5.71429	1732	0.08418
1733	-80	-5.71429	1733	-0.07286
1734	80	5.71429	1734	0.08478
1735	-80	-5.71429	1735	-0.07084
1736	80	5.71429	1736	0.08212
1737	-80	-5.71429	1737	-0.07786
1738	80	5.71429	1738	0.08446
1739	-80	-5.71429	1739	-0.07474
1740	80	5.71429	1740	0.0802
1741	-80	-5.71429	1741	-0.07699
1742	80	5.71429	1742	0.07912
1743	-80	-5.71429	1743	-0.07778
1744	80	5.71429	1744	0.07724
1745	-80	-5.71429	1745	-0.07835
1746	80	5.71429	1746	0.07794
1747	-80	-5.71429	1747	-0.07358
1748	80	5.71429	1748	0.08171
1749	-80	-5.71429	1749	-0.07698
1750	80	5.71429	1750	0.07854
1751	-80	-5.71429	1751	-0.07817
1752	80	5.71429	1752	0.07657
1753	-80	-5.71429	1753	-0.07529
1754	80	5.71429	1754	0.08117
1755	-80	-5.71429	1755	-0.0732
1756	80	5.71429	1756	0.07706
1757	-80	-5.71429	1757	-0.07692
1758	80	5.71429	1758	0.07876
1759	-80	-5.71429	1759	-0.07277
1760	80	5.71429	1760	0.07469
1761	-80	-5.71429	1761	-0.07837
1762	80	5.71429	1762	0.08056
1763	-80	-5.71429	1763	-0.07162
1764	80	5.71429	1764	0.08052
1765	-80	-5.71429	1765	-0.07073
1766	80	5.71429	1766	0.08274
1767	-80	-5.71429	1767	-0.07531
1768	80	5.71429	1768	0.07955
1769	-80	-5.71429	1769	-0.07672
1770	80	5.71429	1770	0.08004
1771	-80	-5.71429	1771	-0.07509
1772	80	5.71429	1772	0.08103
1773	-80	-5.71429	1773	-0.07574
1774	80	5.71429	1774	0.07969
1775	-80	-5.71429	1775	-0.07732
1776	80	5.71429	1776	0.07561
1777	-80	-5.71429	1777	-0.07724
1778	80	5.71429	1778	0.08161
1779	-80	-5.71429	1779	-0.07787
1780	80	5.71429	1780	0.07331
1781	-80	-5.71429	1781	-0.07716
1782	80	5.71429	1782	0.07751
1783	-80	-5.71429	1783	-0.07838
1784	80	5.71429	1784	0.07986
1785	-80	-5.71429	1785	-0.0804
1786	80	5.71429	1786	0.07845
1787	-80	-5.71429	1787	-0.08059
1788	80	5.71429	1788	0.07937
1789	-80	-5.71429	1789	-0.07873
1790	80	5.71429	1790	0.08073
1791	-80	-5.71429	1791	-0.07972
1792	80	5.71429	1792	0.07773
1793	-80	-5.71429	1793	-0.07699
1794	80	5.71429	1794	0.08111
1795	-80	-5.71429	1795	-0.08108
1796	80	5.71429	1796	0.0833
1797	-80	-5.71429	1797	-0.07228
1798	80	5.71429	1798	0.0777
1799	-80	-5.71429	1799	-0.07708
1800	80	5.71429	1800	0.07753
1801	-80	-5.71429	1801	-0.07619
1802	80	5.71429	1802	0.07572
1803	-80	-5.71429	1803	-0.07814
1804	80	5.71429	1804	0.07383
1805	-80	-5.71429	1805	-0.07893
1806	80	5.71429	1806	0.07728
1807	-80	-5.71429	1807	-0.07667
1808	80	5.71429	1808	0.07907
1809	-80	-5.71429	1809	-0.07863
1810	80	5.71429	1810	0.07895
1811	-80	-5.71429	1811	-0.07771
1812	80	5.71429	1812	0.08256
1813	-80	-5.71429	1813	-0.07493
1814	80	5.71429	1814	0.08105
1815	-80	-5.71429	1815	-0.08006
1816	80	5.71429	1816	0.07369
1817	-80	-5.71429	1817	-0.07887
1818	80	5.71429	1818	0.08328
1819	-80	-5.71429	1819	-0.07413
1820	80	5.71429	1820	0.07859
1821	-80	-5.71429	1821	-0.07519
1822	80	5.71429	1822	0.08095
1823	-80	-5.71429	1823	-0.07573
1824	80	5.71429	1824	0.08015
1825	-80	-5.71429	1825	-0.07516
1826	80	5.71429	1826	0.0813
1827	-80	-5.71429	1827	-0.07869
1828	80	5.71429	1828	0.07525
1829	-80	-5.71429	1829	-0.07536
1830	80	5.71429	1830	0.08213
1831	-80	-5.71429	1831	-0.07699
1832	80	5.71429	1832	0.0817
1833	-80	-5.71429	1833	-0.07787
1834	80	5.71429	1834	0.07774
1835	-80	-5.71429	1835	-0.07462
1836	80	5.71429	1836	0.07774
1837	-80	-5.71429	1837	-0.07783
1838	80	5.71429	1838	0.07482
1839	-80	-5.71429	1839	-0.07565
1840	80	5.71429	1840	0.07882
1841	-80	-5.71429	1841	-0.07388
1842	80	5.71429	1842	0.07926
1843	-80	-5.71429	1843	-0.07891
1844	80	5.71429	1844	0.07587
1845	-80	-5.71429	1845	-0.07771
1846	80	5.71429	1846	0.07708
1847	-80	-5.71429	1847	-0.07717
1848	80	5.71429	1848	0.0782
1849	-80	-5.71429	1849	-0.07825
1850	80	5.71429	1850	0.08065
1851	-80	-5.71429	1851	-0.07363
1852	80	5.71429	1852	0.08224
1853	-80	-5.71429	1853	-0.07919
1854	80	5.71429	1854	0.0737
1855	-80	-5.71429	1855	-0.07229
1856	80	5.71429	1856	0.08138
1857	-80	-5.71429	1857	-0.07552
1858	80	5.71429	1858	0.08133
1859	-80	-5.71429	1859	-0.08085
1860	80	5.71429	1860	0.07855
1861	-80	-5.71429	1861	-0.07879
1862	80	5.71429	1862	0.08234
1863	-80	-5.71429	1863	-0.07803
1864	80	5.71429	1864	0.07774
1865	-80	-5.71429	1865	-0.07664
1866	80	5.71429	1866	0.07825
1867	-80	-5.71429	1867	-0.077
1868	80	5.71429	1868	0.0799
1869	-80	-5.71429	1869	-0.07935
1870	80	5.71429	1870	0.07694
1871	-80	-5.71429	1871	-0.07714
1872	80	5.71429	1872	0.07863
1873	-80	-5.71429	1873	-0.07937
1874	80	5.71429	1874	0.08034
1875	-80	-5.71429	1875	-0.0748
1876	80	5.71429	1876	0.08464
1877	-80	-5.71429	1877	-0.07623
1878	80	5.71429	1878	0.08077
1879	-80	-5.71429	1879	-0.0719
1880	80	5.71429	1880	0.07648
1881	-80	-5.71429	1881	-0.0765
1882	80	5.71429	1882	0.08041
1883	-80	-5.71429	1883	-0.07648
1884	80	5.71429	1884	0.08067
1885	-80	-5.71429	1885	-0.07597
1886	80	5.71429	1886	0.07903
1887	-80	-5.71429	1887	-0.07561
1888	80	5.71429	1888	0.07972
1889	-80	-5.71429	1889	-0.07415
1890	80	5.71429	1890	0.08359
1891	-80	-5.71429	1891	-0.07635
1892	80	5.71429	1892	0.07894
1893	-80	-5.71429	1893	-0.0782
1894	80	5.71429	1894	0.07585
1895	-80	-5.71429	1895	-0.07371
1896	80	5.71429	1896	0.07683
1897	-80	-5.71429	1897	-0.07721
1898	80	5.71429	1898	0.07708
1899	-80	-5.71429	1899	-0.07215
1900	80	5.71429	1900	0.08217
1901	-80	-5.71429	1901	-0.07386
1902	80	5.71429	1902	0.08242
1903	-80	-5.71429	1903	-0.07775
1904	80	5.71429	1904	0.07681
1905	-80	-5.71429	1905	-0.07296
1906	80	5.71429	1906	0.07805
1907	-80	-5.71429	1907	-0.07874
1908	80	5.71429	1908	0.07556
1909	-80	-5.71429	1909	-0.07648
1910	80	5.71429	1910	0.08108
1911	-80	-5.71429	1911	-0.0781
1912	80	5.71429	1912	0.07928
1913	-80	-5.71429	1913	-0.07594
1914	80	5.71429	1914	0.07886
1915	-80	-5.71429	1915	-0.07135
1916	80	5.71429	1916	0.07629
1917	-80	-5.71429	1917	-0.07646
1918	80	5.71429	1918	0.0774
1919	-80	-5.71429	1919	-0.07605
1920	80	5.71429	1920	0.07961
1921	-80	-5.71429	1921	-0.07555
1922	80	5.71429	1922	0.08139
1923	-80	-5.71429	1923	-0.07677
1924	80	5.71429	1924	0.08169
1925	-80	-5.71429	1925	-0.07437
1926	80	5.71429	1926	0.08324
1927	-80	-5.71429	1927	-0.07243
1928	80	5.71429	1928	0.07344
1929	-80	-5.71429	1929	-0.07465
1930	80	5.71429	1930	0.08098
1931	-80	-5.71429	1931	-0.07694
1932	80	5.71429	1932	0.07872
1933	-80	-5.71429	1933	-0.07441
1934	80	5.71429	1934	0.07999
1935	-80	-5.71429	1935	-0.0795
1936	80	5.71429	1936	0.07863
1937	-80	-5.71429	1937	-0.07686
1938	80	5.71429	1938	0.08073
1939	-80	-5.71429	1939	-0.07599
1940	80	5.71429	1940	0.08149
1941	-80	-5.71429	1941	-0.07497
1942	80	5.71429	1942	0.08276
1943	-80	-5.71429	1943	-0.0792
1944	80	5.71429	1944	0.07466
1945	-80	-5.71429	1945	-0.08211
1946	80	5.71429	1946	0.07574
1947	-80	-5.71429	1947	-0.07884
1948	80	5.71429	1948	0.08221
1949	-80	-5.71429	1949	-0.07901
1950	80	5.71429	1950	0.08007
1951	-80	-5.71429	1951	-0.07401
1952	80	5.71429	1952	0.08014
1953	-80	-5.71429	1953	-0.08003
1954	80	5.71429	1954	0.08027
1955	-80	-5.71429	1955	-0.0743
1956	80	5.71429	1956	0.07832
1957	-80	-5.71429	1957	-0.07491
1958	80	5.71429	1958	0.07961
1959	-80	-5.71429	1959	-0.07443
1960	80	5.71429	1960	0.08096
1961	-80	-5.71429	1961	-0.07296
1962	80	5.71429	1962	0.07882
1963	-80	-5.71429	1963	-0.08045
1964	80	5.71429	1964	0.07894
1965	-80	-5.71429	1965	-0.07388
1966	80	5.71429	1966	0.07702
1967	-80	-5.71429	1967	-0.07488
1968	80	5.71429	1968	0.07815
1969	-80	-5.71429	1969	-0.07386
1970	80	5.71429	1970	0.08246
1971	-80	-5.71429	1971	-0.07382
1972	80	5.71429	1972	0.08249
1973	-80	-5.71429	1973	-0.07874
1974	80	5.71429	1974	0.08026
1975	-80	-5.71429	1975	-0.08044
1976	80	5.71429	1976	0.07961
1977	-80	-5.71429	1977	-0.07691
1978	80	5.71429	1978	0.08083
1979	-80	-5.71429	1979	-0.07762
1980	80	5.71429	1980	0.07812
1981	-80	-5.71429	1981	-0.07576
1982	80	5.71429	1982	0.07496
1983	-80	-5.71429	1983	-0.07701
1984	80	5.71429	1984	0.07885
1985	-80	-5.71429	1985	-0.07684
1986	80	5.71429	1986	0.07708
1987	-80	-5.71429	1987	-0.07944
1988	80	5.71429	1988	0.07584
1989	-80	-5.71429	1989	-0.07729
1990	80	5.71429	1990	0.08255
1991	-80	-5.71429	1991	-0.0797
1992	80	5.71429	1992	0.07972
1993	-80	-5.71429	1993	-0.07793
1994	80	5.71429	1994	0.07857
1995	-80	-5.71429	1995	-0.07979
1996	80	5.71429	1996	0.07768
1997	-80	-5.71429	1997	-0.07363
1998	80	5.71429	1998	0.07917
1999	-80	-5.71429	1999	-0.07652
[truncated: 18,086 more rows]
